# Supplementary material for: Methodological recommendations for assessing scleractinian and octocoral recruitment to settlement tiles
Source: PeerJ. 2021 Dec 17;9:e12549. doi: 10.7717/peerj.12549 (PMC8686733; doi:10.7717/peerj.12549)
Supplement: Supplemental Information 3 — Recruit counts are inclusive of corals also identified in live scans. Scleractinians are identified to family, octocorals are not identified to higher resolution. Sites are classified by depth (categorical; shallow <10 m, deep >10 m), habitat, and region (SEFL = southeast Florida). “Loc” indicates location on tile (top, bottom, or side). Taxon columns indicate families as follows: “AGAR” = Agariciidae, “FAVI” = Faviidae, “PORI” = Poritidae, “SIDE” = Siderastreidae, “Other” = identified corals outside of the four previous families, “UNKS” = unidentified scleractinian recruits, “TotalSto” = total scleractinian count, ”Total Oct” = total octocoral count, “TotalCor” = total coral count. [file peerj-09-12549-s003.csv]

Year	Site	Depth	Habitat	Region	Tile	Loc	AGAR	FAVI	PORI	SIDE	Other	UNKS	TotalSto	TotalOct	TotalCor
2016	BC1	Shallow	Nearshore	SEFL	BC11-100-035	Bottom	0	0	0	0	0	0	0	0	0
2016	BC1	Shallow	Nearshore	SEFL	BC11-100-035	Top	0	0	0	0	0	0	0	0	0
2016	BC1	Shallow	Nearshore	SEFL	BC11-100-035	Side	0	0	0	0	0	0	0	0	0
2016	BC1	Shallow	Nearshore	SEFL	BC11-100-044	Bottom	0	0	0	0	0	0	0	0	0
2016	BC1	Shallow	Nearshore	SEFL	BC11-100-044	Top	0	0	0	1	0	1	2	0	2
2016	BC1	Shallow	Nearshore	SEFL	BC11-100-044	Side	0	0	0	0	0	0	0	0	0
2016	BC1	Shallow	Nearshore	SEFL	BC11-100-096	Bottom	0	0	0	0	0	0	0	0	0
2016	BC1	Shallow	Nearshore	SEFL	BC11-100-096	Top	0	0	0	1	0	1	2	0	2
2016	BC1	Shallow	Nearshore	SEFL	BC11-100-096	Side	0	0	0	0	0	0	0	0	0
2016	BC1	Shallow	Nearshore	SEFL	BC11-500-008	Bottom	0	0	0	0	0	0	0	1	1
2016	BC1	Shallow	Nearshore	SEFL	BC11-500-008	Top	0	0	0	0	0	0	0	0	0
2016	BC1	Shallow	Nearshore	SEFL	BC11-500-008	Side	0	0	1	0	0	0	1	0	1
2016	BC1	Shallow	Nearshore	SEFL	BC11-500-018	Bottom	0	0	0	0	0	0	0	0	0
2016	BC1	Shallow	Nearshore	SEFL	BC11-500-018	Top	0	0	0	0	0	0	0	0	0
2016	BC1	Shallow	Nearshore	SEFL	BC11-500-018	Side	0	0	0	0	0	0	0	0	0
2016	BC1	Shallow	Nearshore	SEFL	BC11-500-049	Bottom	0	0	0	0	0	0	0	0	0
2016	BC1	Shallow	Nearshore	SEFL	BC11-500-049	Top	0	0	0	1	0	0	1	0	1
2016	BC1	Shallow	Nearshore	SEFL	BC11-500-049	Side	0	0	0	0	0	0	0	0	0
2016	BC1	Shallow	Nearshore	SEFL	BC11-500-075	Bottom	0	0	0	0	0	0	0	0	0
2016	BC1	Shallow	Nearshore	SEFL	BC11-500-075	Top	0	0	0	0	0	0	0	0	0
2016	BC1	Shallow	Nearshore	SEFL	BC11-500-075	Side	0	0	0	0	0	0	0	0	0
2016	BC1	Shallow	Nearshore	SEFL	BC11-500-090	Bottom	0	0	0	0	0	0	0	0	0
2016	BC1	Shallow	Nearshore	SEFL	BC11-500-090	Top	0	0	0	1	0	0	1	0	1
2016	BC1	Shallow	Nearshore	SEFL	BC11-500-090	Side	0	0	0	0	0	0	0	0	0
2016	BC1	Shallow	Nearshore	SEFL	BC12-100-043	Bottom	0	0	0	0	0	0	0	0	0
2016	BC1	Shallow	Nearshore	SEFL	BC12-100-043	Top	0	0	0	0	0	0	0	0	0
2016	BC1	Shallow	Nearshore	SEFL	BC12-100-043	Side	0	0	0	0	0	0	0	0	0
2016	BC1	Shallow	Nearshore	SEFL	BC12-100-053	Bottom	0	0	0	0	0	0	0	0	0
2016	BC1	Shallow	Nearshore	SEFL	BC12-100-053	Top	0	0	0	0	0	0	0	0	0
2016	BC1	Shallow	Nearshore	SEFL	BC12-100-053	Side	0	0	0	0	0	0	0	0	0
2016	BC1	Shallow	Nearshore	SEFL	BC12-100-142	Bottom	0	0	0	0	0	0	0	0	0
2016	BC1	Shallow	Nearshore	SEFL	BC12-100-142	Top	0	0	0	0	0	1	1	0	1
2016	BC1	Shallow	Nearshore	SEFL	BC12-100-142	Side	0	0	0	0	0	0	0	0	0
2016	BC1	Shallow	Nearshore	SEFL	BC12-100-221	Bottom	0	0	0	0	0	0	0	0	0
2016	BC1	Shallow	Nearshore	SEFL	BC12-100-221	Top	0	0	0	0	0	0	0	0	0
2016	BC1	Shallow	Nearshore	SEFL	BC12-100-221	Side	0	0	0	0	0	0	0	0	0
2016	BC1	Shallow	Nearshore	SEFL	BC12-500-014	Bottom	0	0	0	0	0	0	0	0	0
2016	BC1	Shallow	Nearshore	SEFL	BC12-500-014	Top	0	0	0	0	0	0	0	0	0
2016	BC1	Shallow	Nearshore	SEFL	BC12-500-014	Side	0	0	0	0	0	0	0	0	0
2016	BC1	Shallow	Nearshore	SEFL	BC12-500-043	Bottom	0	0	0	0	0	0	0	0	0
2016	BC1	Shallow	Nearshore	SEFL	BC12-500-043	Top	0	0	0	0	0	1	1	0	1
2016	BC1	Shallow	Nearshore	SEFL	BC12-500-043	Side	0	0	0	0	0	0	0	0	0
2016	BC1	Shallow	Nearshore	SEFL	BC12-500-129	Bottom	0	0	0	0	0	0	0	0	0
2016	BC1	Shallow	Nearshore	SEFL	BC12-500-129	Top	0	1	0	0	0	2	3	0	3
2016	BC1	Shallow	Nearshore	SEFL	BC12-500-129	Side	0	0	0	0	0	0	0	0	0
2016	BC1	Shallow	Nearshore	SEFL	BC12-500-171	Bottom	0	0	0	0	0	0	0	0	0
2016	BC1	Shallow	Nearshore	SEFL	BC12-500-171	Top	0	0	0	0	0	0	0	0	0
2016	BC1	Shallow	Nearshore	SEFL	BC12-500-171	Side	0	0	0	0	0	0	0	0	0
2016	BC1	Shallow	Nearshore	SEFL	BC13-100-090	Bottom	0	0	0	0	0	0	1	0	1
2016	BC1	Shallow	Nearshore	SEFL	BC13-100-090	Top	0	0	0	0	0	0	0	0	0
2016	BC1	Shallow	Nearshore	SEFL	BC13-100-090	Side	1	0	0	0	0	0	0	0	0
2016	BC1	Shallow	Nearshore	SEFL	BC13-100-151	Bottom	0	0	0	0	0	0	0	0	0
2016	BC1	Shallow	Nearshore	SEFL	BC13-100-151	Top	0	0	0	1	0	0	1	1	2
2016	BC1	Shallow	Nearshore	SEFL	BC13-100-151	Side	0	0	0	0	0	0	0	0	0
2016	BC1	Shallow	Nearshore	SEFL	BC13-100-187	Bottom	0	0	0	0	0	0	0	1	1
2016	BC1	Shallow	Nearshore	SEFL	BC13-100-187	Top	0	0	1	0	0	0	1	0	1
2016	BC1	Shallow	Nearshore	SEFL	BC13-100-187	Side	0	0	0	0	0	0	0	0	0
2016	BC1	Shallow	Nearshore	SEFL	BC13-100-208	Bottom	0	0	0	0	0	0	0	0	0
2016	BC1	Shallow	Nearshore	SEFL	BC13-100-208	Top	0	0	0	0	0	0	0	0	0
2016	BC1	Shallow	Nearshore	SEFL	BC13-100-208	Side	0	0	0	0	0	0	0	0	0
2016	BC1	Shallow	Nearshore	SEFL	BC13-500-004	Bottom	0	0	0	0	0	0	0	0	0
2016	BC1	Shallow	Nearshore	SEFL	BC13-500-004	Top	0	0	0	0	0	0	0	0	0
2016	BC1	Shallow	Nearshore	SEFL	BC13-500-004	Side	0	0	0	0	0	0	0	0	0
2016	BC1	Shallow	Nearshore	SEFL	BC13-500-089	Bottom	0	0	0	0	0	0	0	0	0
2016	BC1	Shallow	Nearshore	SEFL	BC13-500-089	Top	0	0	0	0	0	0	0	0	0
2016	BC1	Shallow	Nearshore	SEFL	BC13-500-089	Side	0	0	0	0	0	0	0	0	0
2016	BC1	Shallow	Nearshore	SEFL	BC13-500-162	Bottom	0	0	0	0	0	0	0	0	0
2016	BC1	Shallow	Nearshore	SEFL	BC13-500-162	Top	0	0	0	0	0	0	0	0	0
2016	BC1	Shallow	Nearshore	SEFL	BC13-500-162	Side	0	0	0	0	0	0	0	0	0
2016	BC1	Shallow	Nearshore	SEFL	BC13-500-198	Bottom	0	0	0	0	0	0	0	0	0
2016	BC1	Shallow	Nearshore	SEFL	BC13-500-198	Top	0	0	0	0	0	0	0	0	0
2016	BC1	Shallow	Nearshore	SEFL	BC13-500-198	Side	0	0	0	0	0	0	0	0	0
2016	BC1	Shallow	Nearshore	SEFL	BC14-100-049	Bottom	0	0	0	0	0	0	0	0	0
2016	BC1	Shallow	Nearshore	SEFL	BC14-100-049	Top	0	1	0	1	0	0	2	0	2
2016	BC1	Shallow	Nearshore	SEFL	BC14-100-049	Side	0	0	0	0	0	0	0	0	0
2016	BC1	Shallow	Nearshore	SEFL	BC14-100-081	Bottom	0	0	0	0	0	0	0	0	0
2016	BC1	Shallow	Nearshore	SEFL	BC14-100-081	Top	0	0	0	0	0	0	0	0	0
2016	BC1	Shallow	Nearshore	SEFL	BC14-100-081	Side	0	0	0	0	0	0	0	0	0
2016	BC1	Shallow	Nearshore	SEFL	BC14-100-185	Bottom	0	0	0	0	0	0	0	0	0
2016	BC1	Shallow	Nearshore	SEFL	BC14-100-185	Top	0	0	0	0	0	0	0	0	0
2016	BC1	Shallow	Nearshore	SEFL	BC14-100-185	Side	0	0	0	0	0	0	0	0	0
2016	BC1	Shallow	Nearshore	SEFL	BC14-100-209	Bottom	0	0	0	0	0	0	0	0	0
2016	BC1	Shallow	Nearshore	SEFL	BC14-100-209	Top	0	0	0	0	0	0	0	0	0
2016	BC1	Shallow	Nearshore	SEFL	BC14-100-209	Side	0	0	0	0	0	0	0	0	0
2016	BC1	Shallow	Nearshore	SEFL	BC14-500-026	Bottom	0	0	0	0	0	0	0	0	0
2016	BC1	Shallow	Nearshore	SEFL	BC14-500-026	Top	0	0	0	0	0	0	0	0	0
2016	BC1	Shallow	Nearshore	SEFL	BC14-500-026	Side	0	0	0	0	0	0	0	0	0
2016	BC1	Shallow	Nearshore	SEFL	BC14-500-082	Bottom	0	0	0	0	0	0	0	0	0
2016	BC1	Shallow	Nearshore	SEFL	BC14-500-082	Top	0	0	0	0	0	0	0	0	0
2016	BC1	Shallow	Nearshore	SEFL	BC14-500-082	Side	0	0	0	0	0	0	0	0	0
2016	BC1	Shallow	Nearshore	SEFL	BC14-500-104	Bottom	0	0	0	0	0	0	0	0	0
2016	BC1	Shallow	Nearshore	SEFL	BC14-500-104	Top	0	0	0	1	0	1	2	0	2
2016	BC1	Shallow	Nearshore	SEFL	BC14-500-104	Side	0	0	0	0	0	0	0	0	0
2016	BC1	Shallow	Nearshore	SEFL	BC14-500-155	Bottom	0	0	0	0	0	0	0	0	0
2016	BC1	Shallow	Nearshore	SEFL	BC14-500-155	Top	0	0	0	0	0	0	0	0	0
2016	BC1	Shallow	Nearshore	SEFL	BC14-500-155	Side	0	0	0	0	0	0	0	0	0
2016	BC2	Deep	Middle	SEFL	BC21-100-015	Bottom	0	0	0	0	0	0	0	0	0
2016	BC2	Deep	Middle	SEFL	BC21-100-015	Top	0	0	0	0	0	0	0	1	1
2016	BC2	Deep	Middle	SEFL	BC21-100-015	Side	0	0	0	0	0	0	0	0	0
2016	BC2	Deep	Middle	SEFL	BC21-100-070	Bottom	0	0	0	0	0	0	0	1	1
2016	BC2	Deep	Middle	SEFL	BC21-100-070	Top	0	0	1	0	0	0	1	1	2
2016	BC2	Deep	Middle	SEFL	BC21-100-070	Side	0	0	0	0	0	0	0	0	0
2016	BC2	Deep	Middle	SEFL	BC21-100-088	Bottom	0	0	0	0	0	0	0	0	0
2016	BC2	Deep	Middle	SEFL	BC21-100-088	Top	0	0	0	0	0	0	0	0	0
2016	BC2	Deep	Middle	SEFL	BC21-100-088	Side	0	0	0	0	0	0	0	0	0
2016	BC2	Deep	Middle	SEFL	BC21-100-151	Bottom	0	0	0	0	0	0	0	1	1
2016	BC2	Deep	Middle	SEFL	BC21-100-151	Top	0	0	0	0	0	1	1	0	1
2016	BC2	Deep	Middle	SEFL	BC21-100-151	Side	0	0	0	0	0	0	0	0	0
2016	BC2	Deep	Middle	SEFL	BC21-500-028	Bottom	0	0	0	0	0	0	0	0	0
2016	BC2	Deep	Middle	SEFL	BC21-500-028	Top	0	0	0	0	0	0	0	0	0
2016	BC2	Deep	Middle	SEFL	BC21-500-028	Side	0	0	0	0	0	0	0	0	0
2016	BC2	Deep	Middle	SEFL	BC21-500-074	Bottom	0	0	0	0	0	0	0	0	0
2016	BC2	Deep	Middle	SEFL	BC21-500-074	Top	0	0	0	1	0	0	1	0	1
2016	BC2	Deep	Middle	SEFL	BC21-500-074	Side	0	0	0	0	0	0	0	0	0
2016	BC2	Deep	Middle	SEFL	BC21-500-174	Bottom	0	0	0	0	0	0	0	0	0
2016	BC2	Deep	Middle	SEFL	BC21-500-174	Top	0	0	0	0	0	0	0	0	0
2016	BC2	Deep	Middle	SEFL	BC21-500-174	Side	0	0	0	0	0	0	0	0	0
2016	BC2	Deep	Middle	SEFL	BC21-500-206	Bottom	0	0	0	0	0	0	0	0	0
2016	BC2	Deep	Middle	SEFL	BC21-500-206	Top	0	0	0	1	0	0	1	0	1
2016	BC2	Deep	Middle	SEFL	BC21-500-206	Side	0	0	0	0	0	0	0	0	0
2016	BC2	Deep	Middle	SEFL	BC22-100-034	Bottom	0	0	0	0	0	0	0	0	0
2016	BC2	Deep	Middle	SEFL	BC22-100-034	Top	0	0	0	0	0	0	0	0	0
2016	BC2	Deep	Middle	SEFL	BC22-100-034	Side	0	0	0	0	0	0	0	0	0
2016	BC2	Deep	Middle	SEFL	BC22-100-064	Bottom	0	0	0	0	0	0	0	0	0
2016	BC2	Deep	Middle	SEFL	BC22-100-064	Top	0	0	0	0	0	1	1	0	1
2016	BC2	Deep	Middle	SEFL	BC22-100-064	Side	0	0	0	0	0	0	0	0	0
2016	BC2	Deep	Middle	SEFL	BC22-100-137	Bottom	0	0	0	0	0	0	0	0	0
2016	BC2	Deep	Middle	SEFL	BC22-100-137	Top	0	0	0	0	0	0	1	0	1
2016	BC2	Deep	Middle	SEFL	BC22-100-137	Side	0	0	1	0	0	0	0	0	0
2016	BC2	Deep	Middle	SEFL	BC22-100-188	Bottom	0	0	0	0	0	0	0	0	0
2016	BC2	Deep	Middle	SEFL	BC22-100-188	Top	0	0	0	0	0	0	0	0	0
2016	BC2	Deep	Middle	SEFL	BC22-100-188	Side	0	0	0	0	0	0	0	0	0
2016	BC2	Deep	Middle	SEFL	BC22-500-041	Bottom	0	0	0	0	0	0	0	0	0
2016	BC2	Deep	Middle	SEFL	BC22-500-041	Top	0	0	0	0	0	0	0	0	0
2016	BC2	Deep	Middle	SEFL	BC22-500-041	Side	0	0	0	0	0	0	0	0	0
2016	BC2	Deep	Middle	SEFL	BC22-500-111	Bottom	0	0	0	0	0	0	0	0	0
2016	BC2	Deep	Middle	SEFL	BC22-500-111	Top	0	0	0	0	0	0	0	0	0
2016	BC2	Deep	Middle	SEFL	BC22-500-111	Side	0	0	0	0	0	0	0	0	0
2016	BC2	Deep	Middle	SEFL	BC22-500-135	Bottom	0	0	0	0	0	0	0	0	0
2016	BC2	Deep	Middle	SEFL	BC22-500-135	Top	0	0	0	1	0	0	2	0	2
2016	BC2	Deep	Middle	SEFL	BC22-500-135	Side	0	0	0	0	0	1	0	0	0
2016	BC2	Deep	Middle	SEFL	BC22-500-193	Bottom	0	0	0	0	0	0	0	0	0
2016	BC2	Deep	Middle	SEFL	BC22-500-193	Top	0	0	0	0	0	0	0	0	0
2016	BC2	Deep	Middle	SEFL	BC22-500-193	Side	0	0	0	0	0	0	0	0	0
2016	BC2	Deep	Middle	SEFL	BC23-100-060	Bottom	0	0	0	0	0	0	0	0	0
2016	BC2	Deep	Middle	SEFL	BC23-100-060	Top	0	0	0	0	0	0	0	0	0
2016	BC2	Deep	Middle	SEFL	BC23-100-060	Side	0	0	0	0	0	0	0	0	0
2016	BC2	Deep	Middle	SEFL	BC23-100-126	Bottom	0	0	0	0	0	0	0	1	1
2016	BC2	Deep	Middle	SEFL	BC23-100-126	Top	0	0	0	1	0	0	1	0	1
2016	BC2	Deep	Middle	SEFL	BC23-100-126	Side	0	0	0	0	0	0	0	0	0
2016	BC2	Deep	Middle	SEFL	BC23-100-165	Bottom	0	0	0	0	0	0	1	0	1
2016	BC2	Deep	Middle	SEFL	BC23-100-165	Top	0	0	0	0	0	0	0	0	0
2016	BC2	Deep	Middle	SEFL	BC23-100-165	Side	0	0	1	0	0	0	0	0	0
2016	BC2	Deep	Middle	SEFL	BC23-100-202	Bottom	0	0	0	0	0	0	0	0	0
2016	BC2	Deep	Middle	SEFL	BC23-100-202	Top	0	0	0	1	0	0	1	0	1
2016	BC2	Deep	Middle	SEFL	BC23-100-202	Side	0	0	0	0	0	0	0	0	0
2016	BC2	Deep	Middle	SEFL	BC23-500-012	Bottom	0	0	0	0	0	0	0	0	0
2016	BC2	Deep	Middle	SEFL	BC23-500-012	Top	0	0	1	2	0	0	3	0	3
2016	BC2	Deep	Middle	SEFL	BC23-500-012	Side	0	0	0	0	0	0	0	0	0
2016	BC2	Deep	Middle	SEFL	BC23-500-104	Bottom	0	0	0	0	0	0	0	0	0
2016	BC2	Deep	Middle	SEFL	BC23-500-104	Top	0	1	0	0	0	0	1	0	1
2016	BC2	Deep	Middle	SEFL	BC23-500-104	Side	0	0	0	0	0	0	0	0	0
2016	BC2	Deep	Middle	SEFL	BC23-500-167	Bottom	0	0	0	0	0	0	0	0	0
2016	BC2	Deep	Middle	SEFL	BC23-500-167	Top	0	0	0	0	0	0	0	0	0
2016	BC2	Deep	Middle	SEFL	BC23-500-167	Side	0	0	0	0	0	0	0	0	0
2016	BC2	Deep	Middle	SEFL	BC23-500-206	Bottom	0	0	0	0	0	0	0	0	0
2016	BC2	Deep	Middle	SEFL	BC23-500-206	Top	0	0	1	0	0	0	1	0	1
2016	BC2	Deep	Middle	SEFL	BC23-500-206	Side	0	0	0	0	0	0	0	0	0
2016	BC2	Deep	Middle	SEFL	BC24-100-024	Bottom	0	0	0	0	0	0	0	0	0
2016	BC2	Deep	Middle	SEFL	BC24-100-024	Top	0	0	0	0	0	0	0	0	0
2016	BC2	Deep	Middle	SEFL	BC24-100-024	Side	0	0	0	0	0	0	0	0	0
2016	BC2	Deep	Middle	SEFL	BC24-100-090	Bottom	0	0	0	0	0	0	0	0	0
2016	BC2	Deep	Middle	SEFL	BC24-100-090	Top	0	0	0	1	0	0	1	0	1
2016	BC2	Deep	Middle	SEFL	BC24-100-090	Side	0	0	0	0	0	0	0	0	0
2016	BC2	Deep	Middle	SEFL	BC24-100-119	Bottom	0	0	0	0	0	0	0	0	0
2016	BC2	Deep	Middle	SEFL	BC24-100-119	Top	0	1	0	1	0	0	2	0	2
2016	BC2	Deep	Middle	SEFL	BC24-100-119	Side	0	0	0	0	0	0	0	0	0
2016	BC2	Deep	Middle	SEFL	BC24-100-202	Bottom	0	0	0	0	0	0	0	0	0
2016	BC2	Deep	Middle	SEFL	BC24-100-202	Top	0	0	0	0	0	0	0	0	0
2016	BC2	Deep	Middle	SEFL	BC24-100-202	Side	0	0	0	0	0	0	0	0	0
2016	BC2	Deep	Middle	SEFL	BC24-500-017	Bottom	0	0	0	0	0	0	0	0	0
2016	BC2	Deep	Middle	SEFL	BC24-500-017	Top	0	0	0	0	0	0	0	0	0
2016	BC2	Deep	Middle	SEFL	BC24-500-017	Side	0	0	0	0	0	0	0	0	0
2016	BC2	Deep	Middle	SEFL	BC24-500-070	Bottom	0	0	0	0	0	0	0	0	0
2016	BC2	Deep	Middle	SEFL	BC24-500-070	Top	0	0	0	0	0	1	2	0	2
2016	BC2	Deep	Middle	SEFL	BC24-500-070	Side	0	0	1	0	0	0	0	0	0
2016	BC2	Deep	Middle	SEFL	BC24-500-136	Bottom	0	0	0	0	0	0	0	0	0
2016	BC2	Deep	Middle	SEFL	BC24-500-136	Top	0	0	0	0	0	0	0	0	0
2016	BC2	Deep	Middle	SEFL	BC24-500-136	Side	0	0	0	0	0	0	0	0	0
2016	BC2	Deep	Middle	SEFL	BC24-500-168	Bottom	0	0	0	0	0	0	0	0	0
2016	BC2	Deep	Middle	SEFL	BC24-500-168	Top	0	0	0	0	0	0	0	0	0
2016	BC2	Deep	Middle	SEFL	BC24-500-168	Side	0	0	0	0	0	0	0	0	0
2016	BC3	Deep	Outer	SEFL	BC31-100-015	Bottom	0	0	0	0	0	0	0	0	0
2016	BC3	Deep	Outer	SEFL	BC31-100-015	Top	0	0	0	0	0	0	0	0	0
2016	BC3	Deep	Outer	SEFL	BC31-100-015	Side	0	0	0	0	0	0	0	0	0
2016	BC3	Deep	Outer	SEFL	BC31-100-050	Bottom	0	0	0	0	0	0	0	0	0
2016	BC3	Deep	Outer	SEFL	BC31-100-050	Top	0	0	0	0	0	0	0	0	0
2016	BC3	Deep	Outer	SEFL	BC31-100-050	Side	0	0	0	0	0	0	0	0	0
2016	BC3	Deep	Outer	SEFL	BC31-100-092	Bottom	0	0	0	0	0	0	0	0	0
2016	BC3	Deep	Outer	SEFL	BC31-100-092	Top	0	0	0	0	0	0	0	0	0
2016	BC3	Deep	Outer	SEFL	BC31-100-092	Side	0	0	0	0	0	0	0	0	0
2016	BC3	Deep	Outer	SEFL	BC31-100-125	Bottom	0	0	0	0	0	0	0	0	0
2016	BC3	Deep	Outer	SEFL	BC31-100-125	Top	0	0	0	0	0	0	0	0	0
2016	BC3	Deep	Outer	SEFL	BC31-100-125	Side	0	0	0	0	0	0	0	0	0
2016	BC3	Deep	Outer	SEFL	BC31-500-070	Bottom	0	0	0	0	0	0	0	0	0
2016	BC3	Deep	Outer	SEFL	BC31-500-070	Top	0	0	0	0	0	0	0	0	0
2016	BC3	Deep	Outer	SEFL	BC31-500-070	Side	0	0	0	0	0	0	0	0	0
2016	BC3	Deep	Outer	SEFL	BC31-500-095	Bottom	0	0	0	0	0	0	0	0	0
2016	BC3	Deep	Outer	SEFL	BC31-500-095	Top	0	0	0	0	0	0	0	0	0
2016	BC3	Deep	Outer	SEFL	BC31-500-095	Side	0	0	0	0	0	0	0	0	0
2016	BC3	Deep	Outer	SEFL	BC31-500-137	Bottom	0	0	0	0	0	0	0	0	0
2016	BC3	Deep	Outer	SEFL	BC31-500-137	Top	0	0	0	0	0	0	0	0	0
2016	BC3	Deep	Outer	SEFL	BC31-500-137	Side	0	0	0	0	0	0	0	0	0
2016	BC3	Deep	Outer	SEFL	BC31-500-185	Bottom	0	0	0	0	0	0	0	0	0
2016	BC3	Deep	Outer	SEFL	BC31-500-185	Top	0	0	0	0	0	0	0	0	0
2016	BC3	Deep	Outer	SEFL	BC31-500-185	Side	0	0	0	0	0	0	0	0	0
2016	BC3	Deep	Outer	SEFL	BC32-100-013	Top	0	0	0	0	0	0	0	0	0
2016	BC3	Deep	Outer	SEFL	BC32-100-014	Bottom	0	0	0	0	0	0	0	0	0
2016	BC3	Deep	Outer	SEFL	BC32-100-014	Top	0	0	1	0	0	0	1	1	2
2016	BC3	Deep	Outer	SEFL	BC32-100-014	Side	0	0	0	0	0	0	0	0	0
2016	BC3	Deep	Outer	SEFL	BC32-100-085	Bottom	0	0	0	0	0	0	0	0	0
2016	BC3	Deep	Outer	SEFL	BC32-100-085	Top	0	0	0	0	0	0	0	0	0
2016	BC3	Deep	Outer	SEFL	BC32-100-085	Side	0	0	0	0	0	0	0	0	0
2016	BC3	Deep	Outer	SEFL	BC32-100-132	Bottom	0	0	0	0	0	0	0	0	0
2016	BC3	Deep	Outer	SEFL	BC32-100-132	Top	0	0	0	0	0	0	0	0	0
2016	BC3	Deep	Outer	SEFL	BC32-100-132	Side	0	0	0	0	0	0	0	0	0
2016	BC3	Deep	Outer	SEFL	BC32-100-162	Bottom	0	0	0	0	0	0	0	1	1
2016	BC3	Deep	Outer	SEFL	BC32-100-162	Top	0	0	0	0	0	0	1	0	1
2016	BC3	Deep	Outer	SEFL	BC32-100-162	Side	0	0	0	0	1	0	0	0	0
2016	BC3	Deep	Outer	SEFL	BC32-500-013	Bottom	0	0	0	0	0	0	0	0	0
2016	BC3	Deep	Outer	SEFL	BC32-500-013	Side	0	0	0	0	0	0	0	0	0
2016	BC3	Deep	Outer	SEFL	BC32-500-054	Bottom	0	0	0	0	0	0	0	1	1
2016	BC3	Deep	Outer	SEFL	BC32-500-054	Top	0	0	0	0	0	0	0	0	0
2016	BC3	Deep	Outer	SEFL	BC32-500-054	Side	0	0	0	0	0	0	0	0	0
2016	BC3	Deep	Outer	SEFL	BC32-500-117	Bottom	0	0	0	0	0	0	0	0	0
2016	BC3	Deep	Outer	SEFL	BC32-500-117	Top	0	0	1	0	0	0	1	2	3
2016	BC3	Deep	Outer	SEFL	BC32-500-117	Side	0	0	0	0	0	0	0	0	0
2016	BC3	Deep	Outer	SEFL	BC32-500-197	Bottom	0	0	0	0	0	0	0	0	0
2016	BC3	Deep	Outer	SEFL	BC32-500-197	Top	0	0	0	1	0	0	1	0	1
2016	BC3	Deep	Outer	SEFL	BC32-500-197	Side	0	0	0	0	0	0	0	0	0
2016	BC3	Deep	Outer	SEFL	BC33-100-031	Bottom	0	0	0	0	0	0	0	1	1
2016	BC3	Deep	Outer	SEFL	BC33-100-031	Top	0	0	0	0	0	0	0	0	0
2016	BC3	Deep	Outer	SEFL	BC33-100-031	Side	0	0	0	0	0	0	0	0	0
2016	BC3	Deep	Outer	SEFL	BC33-100-098	Bottom	0	0	0	0	0	0	0	0	0
2016	BC3	Deep	Outer	SEFL	BC33-100-098	Top	0	0	0	0	0	0	0	0	0
2016	BC3	Deep	Outer	SEFL	BC33-100-098	Side	0	0	0	0	0	0	0	0	0
2016	BC3	Deep	Outer	SEFL	BC33-100-134	Bottom	0	0	0	0	0	0	0	0	0
2016	BC3	Deep	Outer	SEFL	BC33-100-134	Top	0	0	0	0	0	0	0	0	0
2016	BC3	Deep	Outer	SEFL	BC33-100-134	Side	0	0	0	0	0	0	0	0	0
2016	BC3	Deep	Outer	SEFL	BC33-100-188	Bottom	0	0	0	0	0	0	0	0	0
2016	BC3	Deep	Outer	SEFL	BC33-100-188	Top	0	0	0	0	0	0	0	0	0
2016	BC3	Deep	Outer	SEFL	BC33-100-188	Side	0	0	0	0	0	0	0	0	0
2016	BC3	Deep	Outer	SEFL	BC33-500-019	Bottom	0	0	0	0	0	0	0	0	0
2016	BC3	Deep	Outer	SEFL	BC33-500-019	Top	0	0	0	0	0	0	0	0	0
2016	BC3	Deep	Outer	SEFL	BC33-500-019	Side	0	0	0	0	0	0	0	0	0
2016	BC3	Deep	Outer	SEFL	BC33-500-074	Bottom	0	0	0	0	0	1	1	0	1
2016	BC3	Deep	Outer	SEFL	BC33-500-074	Top	0	0	0	0	0	0	0	0	0
2016	BC3	Deep	Outer	SEFL	BC33-500-074	Side	0	0	0	0	0	0	0	0	0
2016	BC3	Deep	Outer	SEFL	BC33-500-129	Bottom	0	0	0	0	0	0	0	0	0
2016	BC3	Deep	Outer	SEFL	BC33-500-129	Top	0	0	0	0	0	0	0	0	0
2016	BC3	Deep	Outer	SEFL	BC33-500-129	Side	0	0	0	0	0	0	0	0	0
2016	BC3	Deep	Outer	SEFL	BC33-500-189	Bottom	0	0	0	0	0	0	0	0	0
2016	BC3	Deep	Outer	SEFL	BC33-500-189	Top	0	0	0	0	0	0	0	0	0
2016	BC3	Deep	Outer	SEFL	BC33-500-189	Side	0	0	0	0	0	0	0	0	0
2016	BC3	Deep	Outer	SEFL	BC34-100-041	Bottom	0	0	0	0	0	0	0	0	0
2016	BC3	Deep	Outer	SEFL	BC34-100-041	Top	0	0	0	1	0	1	2	0	2
2016	BC3	Deep	Outer	SEFL	BC34-100-041	Side	0	0	0	0	0	0	0	0	0
2016	BC3	Deep	Outer	SEFL	BC34-100-109	Bottom	0	0	0	0	0	0	0	1	1
2016	BC3	Deep	Outer	SEFL	BC34-100-109	Top	0	0	1	0	0	0	1	0	1
2016	BC3	Deep	Outer	SEFL	BC34-100-109	Side	0	0	0	0	0	0	0	0	0
2016	BC3	Deep	Outer	SEFL	BC34-100-182	Bottom	0	0	0	0	0	1	1	0	1
2016	BC3	Deep	Outer	SEFL	BC34-100-182	Top	0	0	0	1	0	0	1	0	1
2016	BC3	Deep	Outer	SEFL	BC34-100-182	Side	0	0	0	0	0	0	0	0	0
2016	BC3	Deep	Outer	SEFL	BC34-100-220	Bottom	0	0	0	0	0	0	0	0	0
2016	BC3	Deep	Outer	SEFL	BC34-100-220	Top	0	0	0	0	0	0	0	0	0
2016	BC3	Deep	Outer	SEFL	BC34-100-220	Side	0	0	0	0	0	0	0	0	0
2016	BC3	Deep	Outer	SEFL	BC34-500-035	Bottom	0	0	0	0	0	0	0	0	0
2016	BC3	Deep	Outer	SEFL	BC34-500-035	Top	0	0	0	0	0	0	0	0	0
2016	BC3	Deep	Outer	SEFL	BC34-500-035	Side	0	0	0	0	0	0	0	0	0
2016	BC3	Deep	Outer	SEFL	BC34-500-086	Bottom	0	0	0	0	0	0	0	0	0
2016	BC3	Deep	Outer	SEFL	BC34-500-086	Top	0	0	0	0	0	0	0	0	0
2016	BC3	Deep	Outer	SEFL	BC34-500-086	Side	0	0	0	0	0	0	0	0	0
2016	BC3	Deep	Outer	SEFL	BC34-500-156	Bottom	0	0	0	0	0	0	0	1	1
2016	BC3	Deep	Outer	SEFL	BC34-500-156	Top	0	0	1	0	0	1	2	0	2
2016	BC3	Deep	Outer	SEFL	BC34-500-156	Side	0	0	0	0	0	0	0	0	0
2016	BC3	Deep	Outer	SEFL	BC34-500-206	Bottom	0	0	0	0	0	0	0	0	0
2016	BC3	Deep	Outer	SEFL	BC34-500-206	Top	0	0	0	0	0	0	0	0	0
2016	BC3	Deep	Outer	SEFL	BC34-500-206	Side	0	0	0	0	0	0	0	0	0
2016	BC4	Shallow	Inner	SEFL	BC41-100-023	Bottom	0	0	0	0	0	0	0	0	0
2016	BC4	Shallow	Inner	SEFL	BC41-100-023	Top	0	0	0	0	0	0	1	0	1
2016	BC4	Shallow	Inner	SEFL	BC41-100-023	Side	0	0	1	0	0	0	0	0	0
2016	BC4	Shallow	Inner	SEFL	BC41-100-076	Bottom	0	0	0	0	0	0	0	0	0
2016	BC4	Shallow	Inner	SEFL	BC41-100-076	Top	0	0	0	0	0	0	0	0	0
2016	BC4	Shallow	Inner	SEFL	BC41-100-076	Side	0	0	0	0	0	0	0	0	0
2016	BC4	Shallow	Inner	SEFL	BC41-100-093	Bottom	0	0	0	0	0	0	0	0	0
2016	BC4	Shallow	Inner	SEFL	BC41-100-093	Top	0	0	0	0	0	0	0	0	0
2016	BC4	Shallow	Inner	SEFL	BC41-100-093	Side	0	0	0	0	0	0	0	0	0
2016	BC4	Shallow	Inner	SEFL	BC41-100-139	Bottom	0	0	0	0	0	0	0	0	0
2016	BC4	Shallow	Inner	SEFL	BC41-100-139	Top	0	0	0	0	0	0	0	0	0
2016	BC4	Shallow	Inner	SEFL	BC41-100-139	Side	0	0	0	0	0	0	0	0	0
2016	BC4	Shallow	Inner	SEFL	BC41-500-035	Bottom	0	0	0	0	0	0	0	0	0
2016	BC4	Shallow	Inner	SEFL	BC41-500-035	Top	0	0	1	0	0	0	1	0	1
2016	BC4	Shallow	Inner	SEFL	BC41-500-035	Side	0	0	0	0	0	0	0	0	0
2016	BC4	Shallow	Inner	SEFL	BC41-500-106	Bottom	0	0	0	0	0	0	0	0	0
2016	BC4	Shallow	Inner	SEFL	BC41-500-106	Top	0	0	0	0	0	0	0	0	0
2016	BC4	Shallow	Inner	SEFL	BC41-500-106	Side	0	0	0	0	0	0	0	0	0
2016	BC4	Shallow	Inner	SEFL	BC41-500-121	Bottom	0	0	0	0	0	0	0	0	0
2016	BC4	Shallow	Inner	SEFL	BC41-500-121	Top	0	0	2	0	0	0	2	0	2
2016	BC4	Shallow	Inner	SEFL	BC41-500-121	Side	0	0	0	0	0	0	0	0	0
2016	BC4	Shallow	Inner	SEFL	BC41-500-211	Bottom	0	0	0	0	0	0	0	0	0
2016	BC4	Shallow	Inner	SEFL	BC41-500-211	Top	0	0	0	0	0	0	0	0	0
2016	BC4	Shallow	Inner	SEFL	BC41-500-211	Side	0	0	0	0	0	0	0	0	0
2016	BC4	Shallow	Inner	SEFL	BC42-100-017	Bottom	0	0	0	0	0	0	0	0	0
2016	BC4	Shallow	Inner	SEFL	BC42-100-017	Top	0	0	0	0	0	0	0	0	0
2016	BC4	Shallow	Inner	SEFL	BC42-100-017	Side	0	0	0	0	0	0	0	0	0
2016	BC4	Shallow	Inner	SEFL	BC42-100-093	Bottom	0	0	0	0	0	0	0	0	0
2016	BC4	Shallow	Inner	SEFL	BC42-100-093	Top	0	0	0	0	0	0	0	0	0
2016	BC4	Shallow	Inner	SEFL	BC42-100-093	Side	0	0	0	0	0	0	0	0	0
2016	BC4	Shallow	Inner	SEFL	BC42-100-119	Bottom	0	0	0	0	0	0	0	0	0
2016	BC4	Shallow	Inner	SEFL	BC42-100-119	Top	0	0	0	0	0	0	0	0	0
2016	BC4	Shallow	Inner	SEFL	BC42-100-119	Side	0	0	0	0	0	0	0	0	0
2016	BC4	Shallow	Inner	SEFL	BC42-100-151	Bottom	0	0	0	0	0	0	0	0	0
2016	BC4	Shallow	Inner	SEFL	BC42-100-151	Top	0	0	0	0	0	0	0	0	0
2016	BC4	Shallow	Inner	SEFL	BC42-100-151	Side	0	0	0	0	0	0	0	0	0
2016	BC4	Shallow	Inner	SEFL	BC42-500-020	Bottom	0	0	0	0	0	0	0	0	0
2016	BC4	Shallow	Inner	SEFL	BC42-500-020	Top	0	0	0	0	0	0	0	0	0
2016	BC4	Shallow	Inner	SEFL	BC42-500-020	Side	0	0	0	0	0	0	0	0	0
2016	BC4	Shallow	Inner	SEFL	BC42-500-083	Bottom	0	0	1	0	0	0	1	0	1
2016	BC4	Shallow	Inner	SEFL	BC42-500-083	Top	0	0	0	0	0	0	0	0	0
2016	BC4	Shallow	Inner	SEFL	BC42-500-083	Side	0	0	0	0	0	0	0	0	0
2016	BC4	Shallow	Inner	SEFL	BC42-500-108	Bottom	0	0	0	0	0	0	0	0	0
2016	BC4	Shallow	Inner	SEFL	BC42-500-108	Top	0	0	2	0	0	0	2	0	2
2016	BC4	Shallow	Inner	SEFL	BC42-500-108	Side	0	0	0	0	0	0	0	0	0
2016	BC4	Shallow	Inner	SEFL	BC42-500-155	Bottom	0	0	0	0	0	0	0	0	0
2016	BC4	Shallow	Inner	SEFL	BC42-500-155	Top	0	0	0	0	0	0	0	0	0
2016	BC4	Shallow	Inner	SEFL	BC42-500-155	Side	0	0	0	0	0	0	0	0	0
2016	BC4	Shallow	Inner	SEFL	BC43-100-117	Bottom	0	0	0	0	0	0	0	0	0
2016	BC4	Shallow	Inner	SEFL	BC43-100-117	Top	0	0	0	0	0	0	0	0	0
2016	BC4	Shallow	Inner	SEFL	BC43-100-117	Side	0	0	0	0	0	0	0	0	0
2016	BC4	Shallow	Inner	SEFL	BC43-100-132	Bottom	0	0	0	0	0	0	0	0	0
2016	BC4	Shallow	Inner	SEFL	BC43-100-132	Top	0	0	0	0	0	0	0	0	0
2016	BC4	Shallow	Inner	SEFL	BC43-100-132	Side	0	0	0	0	0	0	0	0	0
2016	BC4	Shallow	Inner	SEFL	BC43-100-163	Bottom	0	0	0	0	0	0	0	0	0
2016	BC4	Shallow	Inner	SEFL	BC43-100-163	Top	0	0	0	0	0	0	0	0	0
2016	BC4	Shallow	Inner	SEFL	BC43-100-163	Side	0	0	0	0	0	0	0	0	0
2016	BC4	Shallow	Inner	SEFL	BC43-100-199	Bottom	0	0	0	0	0	0	0	0	0
2016	BC4	Shallow	Inner	SEFL	BC43-100-199	Top	0	0	0	0	0	0	0	0	0
2016	BC4	Shallow	Inner	SEFL	BC43-100-199	Side	0	0	0	0	0	0	0	0	0
2016	BC4	Shallow	Inner	SEFL	BC43-500-042	Bottom	0	0	0	0	0	0	0	0	0
2016	BC4	Shallow	Inner	SEFL	BC43-500-042	Top	0	0	0	0	0	0	0	0	0
2016	BC4	Shallow	Inner	SEFL	BC43-500-042	Side	0	0	0	0	0	0	0	0	0
2016	BC4	Shallow	Inner	SEFL	BC43-500-061	Bottom	0	0	0	0	0	0	0	0	0
2016	BC4	Shallow	Inner	SEFL	BC43-500-061	Top	0	0	0	0	0	0	0	0	0
2016	BC4	Shallow	Inner	SEFL	BC43-500-061	Side	0	0	0	0	0	0	0	0	0
2016	BC4	Shallow	Inner	SEFL	BC43-500-091	Bottom	0	0	0	0	0	0	0	0	0
2016	BC4	Shallow	Inner	SEFL	BC43-500-091	Top	0	0	0	0	0	0	0	0	0
2016	BC4	Shallow	Inner	SEFL	BC43-500-091	Side	0	0	0	0	0	0	0	0	0
2016	BC4	Shallow	Inner	SEFL	BC43-500-176	Bottom	0	0	0	0	0	0	0	0	0
2016	BC4	Shallow	Inner	SEFL	BC43-500-176	Top	0	0	2	0	0	0	2	0	2
2016	BC4	Shallow	Inner	SEFL	BC43-500-176	Side	0	0	0	0	0	0	0	0	0
2016	BC4	Shallow	Inner	SEFL	BC44-100-061	Bottom	0	0	0	0	0	0	0	0	0
2016	BC4	Shallow	Inner	SEFL	BC44-100-061	Top	0	0	0	0	0	0	0	0	0
2016	BC4	Shallow	Inner	SEFL	BC44-100-061	Side	0	0	0	0	0	0	0	0	0
2016	BC4	Shallow	Inner	SEFL	BC44-100-130	Bottom	0	0	0	0	0	0	0	0	0
2016	BC4	Shallow	Inner	SEFL	BC44-100-130	Top	0	0	1	0	0	0	1	0	1
2016	BC4	Shallow	Inner	SEFL	BC44-100-130	Side	0	0	0	0	0	0	0	0	0
2016	BC4	Shallow	Inner	SEFL	BC44-100-175	Bottom	0	0	0	0	0	0	0	0	0
2016	BC4	Shallow	Inner	SEFL	BC44-100-175	Top	0	0	0	0	0	0	0	0	0
2016	BC4	Shallow	Inner	SEFL	BC44-100-175	Side	0	0	0	0	0	0	0	0	0
2016	BC4	Shallow	Inner	SEFL	BC44-100-198	Bottom	0	0	0	0	0	0	0	0	0
2016	BC4	Shallow	Inner	SEFL	BC44-100-198	Top	0	0	0	0	0	0	0	0	0
2016	BC4	Shallow	Inner	SEFL	BC44-100-198	Side	0	0	0	0	0	0	0	0	0
2016	BC4	Shallow	Inner	SEFL	BC44-500-074	Bottom	0	0	0	0	0	0	0	0	0
2016	BC4	Shallow	Inner	SEFL	BC44-500-074	Top	0	0	0	0	0	0	0	0	0
2016	BC4	Shallow	Inner	SEFL	BC44-500-074	Side	0	0	0	0	0	0	0	0	0
2016	BC4	Shallow	Inner	SEFL	BC44-500-112	Bottom	0	0	0	0	0	0	0	0	0
2016	BC4	Shallow	Inner	SEFL	BC44-500-112	Top	0	0	0	0	0	0	0	0	0
2016	BC4	Shallow	Inner	SEFL	BC44-500-112	Side	0	0	0	0	0	0	0	0	0
2016	BC4	Shallow	Inner	SEFL	BC44-500-147	Bottom	0	0	0	0	0	0	0	0	0
2016	BC4	Shallow	Inner	SEFL	BC44-500-147	Top	0	0	3	0	0	0	3	0	3
2016	BC4	Shallow	Inner	SEFL	BC44-500-147	Side	0	0	0	0	0	0	0	0	0
2016	BC4	Shallow	Inner	SEFL	BC44-500-170	Bottom	0	0	0	0	0	0	0	0	0
2016	BC4	Shallow	Inner	SEFL	BC44-500-170	Top	0	0	4	0	0	0	4	0	4
2016	BC4	Shallow	Inner	SEFL	BC44-500-170	Side	0	0	0	0	0	0	0	0	0
2016	DC1	Shallow	Inner	SEFL	DC11-100-048	Bottom	0	0	0	0	0	0	0	0	0
2016	DC1	Shallow	Inner	SEFL	DC11-100-048	Top	0	0	0	0	0	0	0	0	0
2016	DC1	Shallow	Inner	SEFL	DC11-100-048	Side	0	0	0	0	0	0	0	0	0
2016	DC1	Shallow	Inner	SEFL	DC11-100-059	Bottom	0	0	0	0	0	0	0	0	0
2016	DC1	Shallow	Inner	SEFL	DC11-100-059	Top	0	0	1	0	0	0	1	0	1
2016	DC1	Shallow	Inner	SEFL	DC11-100-059	Side	0	0	0	0	0	0	0	0	0
2016	DC1	Shallow	Inner	SEFL	DC11-100-082	Bottom	0	0	0	0	0	0	0	0	0
2016	DC1	Shallow	Inner	SEFL	DC11-100-082	Top	0	0	0	0	0	0	0	0	0
2016	DC1	Shallow	Inner	SEFL	DC11-100-082	Side	0	0	0	0	0	0	0	0	0
2016	DC1	Shallow	Inner	SEFL	DC11-100-171	Bottom	0	0	0	0	0	0	0	0	0
2016	DC1	Shallow	Inner	SEFL	DC11-100-171	Top	0	0	0	0	0	0	0	0	0
2016	DC1	Shallow	Inner	SEFL	DC11-100-171	Side	0	0	0	0	0	0	0	0	0
2016	DC1	Shallow	Inner	SEFL	DC11-500-027	Bottom	0	0	0	0	0	0	0	0	0
2016	DC1	Shallow	Inner	SEFL	DC11-500-027	Top	0	0	0	0	0	0	0	0	0
2016	DC1	Shallow	Inner	SEFL	DC11-500-027	Side	0	0	0	0	0	0	0	0	0
2016	DC1	Shallow	Inner	SEFL	DC11-500-106	Bottom	0	0	0	0	0	0	0	0	0
2016	DC1	Shallow	Inner	SEFL	DC11-500-106	Top	0	0	0	0	0	0	0	0	0
2016	DC1	Shallow	Inner	SEFL	DC11-500-106	Side	0	0	0	0	0	0	0	0	0
2016	DC1	Shallow	Inner	SEFL	DC11-500-138	Bottom	0	0	0	0	0	0	0	0	0
2016	DC1	Shallow	Inner	SEFL	DC11-500-138	Top	0	0	0	0	0	0	0	0	0
2016	DC1	Shallow	Inner	SEFL	DC11-500-138	Side	0	0	0	0	0	0	0	0	0
2016	DC1	Shallow	Inner	SEFL	DC11-500-204	Bottom	0	0	0	0	0	0	0	0	0
2016	DC1	Shallow	Inner	SEFL	DC11-500-204	Top	0	0	0	0	0	0	0	0	0
2016	DC1	Shallow	Inner	SEFL	DC11-500-204	Side	0	0	0	0	0	0	0	0	0
2016	DC1	Shallow	Inner	SEFL	DC12-100-027	Bottom	0	0	0	0	0	0	0	0	0
2016	DC1	Shallow	Inner	SEFL	DC12-100-027	Top	0	0	1	0	0	0	1	0	1
2016	DC1	Shallow	Inner	SEFL	DC12-100-027	Side	0	0	0	0	0	0	0	0	0
2016	DC1	Shallow	Inner	SEFL	DC12-100-087	Bottom	0	0	0	0	0	0	0	0	0
2016	DC1	Shallow	Inner	SEFL	DC12-100-087	Top	0	0	0	0	0	0	0	0	0
2016	DC1	Shallow	Inner	SEFL	DC12-100-087	Side	0	0	0	0	0	0	0	0	0
2016	DC1	Shallow	Inner	SEFL	DC12-100-166	Bottom	0	0	0	0	0	0	0	0	0
2016	DC1	Shallow	Inner	SEFL	DC12-100-166	Top	0	0	1	0	0	0	1	0	1
2016	DC1	Shallow	Inner	SEFL	DC12-100-166	Side	0	0	0	0	0	0	0	0	0
2016	DC1	Shallow	Inner	SEFL	DC12-100-192	Bottom	0	0	0	0	0	0	0	0	0
2016	DC1	Shallow	Inner	SEFL	DC12-100-192	Top	0	0	0	0	0	0	0	0	0
2016	DC1	Shallow	Inner	SEFL	DC12-100-192	Side	0	0	0	0	0	0	0	0	0
2016	DC1	Shallow	Inner	SEFL	DC12-500-042	Bottom	0	0	0	0	0	0	0	0	0
2016	DC1	Shallow	Inner	SEFL	DC12-500-042	Top	0	0	0	0	0	0	0	0	0
2016	DC1	Shallow	Inner	SEFL	DC12-500-042	Side	0	0	0	0	0	0	0	0	0
2016	DC1	Shallow	Inner	SEFL	DC12-500-071	Bottom	0	0	0	0	0	0	0	0	0
2016	DC1	Shallow	Inner	SEFL	DC12-500-071	Top	0	0	0	0	0	0	0	0	0
2016	DC1	Shallow	Inner	SEFL	DC12-500-071	Side	0	0	0	0	0	0	0	0	0
2016	DC1	Shallow	Inner	SEFL	DC12-500-166	Bottom	0	0	0	0	0	0	0	0	0
2016	DC1	Shallow	Inner	SEFL	DC12-500-166	Top	0	0	0	0	0	0	0	0	0
2016	DC1	Shallow	Inner	SEFL	DC12-500-166	Side	0	0	0	0	0	0	0	0	0
2016	DC1	Shallow	Inner	SEFL	DC12-500-192	Bottom	0	0	0	0	0	0	0	0	0
2016	DC1	Shallow	Inner	SEFL	DC12-500-192	Top	0	0	0	0	0	0	0	0	0
2016	DC1	Shallow	Inner	SEFL	DC12-500-192	Side	0	0	0	0	0	0	0	0	0
2016	DC1	Shallow	Inner	SEFL	DC13-100-083	Bottom	0	0	0	0	0	0	0	0	0
2016	DC1	Shallow	Inner	SEFL	DC13-100-083	Top	0	0	0	0	0	0	0	0	0
2016	DC1	Shallow	Inner	SEFL	DC13-100-083	Side	0	0	0	0	0	0	0	0	0
2016	DC1	Shallow	Inner	SEFL	DC13-100-091	Bottom	0	0	0	0	0	0	0	0	0
2016	DC1	Shallow	Inner	SEFL	DC13-100-091	Top	0	0	0	1	0	0	1	0	1
2016	DC1	Shallow	Inner	SEFL	DC13-100-091	Side	0	0	0	0	0	0	0	0	0
2016	DC1	Shallow	Inner	SEFL	DC13-100-158	Bottom	0	0	0	0	0	0	0	0	0
2016	DC1	Shallow	Inner	SEFL	DC13-100-158	Top	0	0	0	0	0	0	0	0	0
2016	DC1	Shallow	Inner	SEFL	DC13-100-158	Side	0	0	0	0	0	0	0	0	0
2016	DC1	Shallow	Inner	SEFL	DC13-100-186	Bottom	0	0	0	0	0	0	0	0	0
2016	DC1	Shallow	Inner	SEFL	DC13-100-186	Top	0	0	0	0	0	0	0	0	0
2016	DC1	Shallow	Inner	SEFL	DC13-100-186	Side	0	0	0	0	0	0	0	0	0
2016	DC1	Shallow	Inner	SEFL	DC13-500-036	Bottom	0	0	0	0	0	0	0	0	0
2016	DC1	Shallow	Inner	SEFL	DC13-500-036	Top	0	0	0	0	0	0	0	0	0
2016	DC1	Shallow	Inner	SEFL	DC13-500-036	Side	0	0	0	0	0	0	0	0	0
2016	DC1	Shallow	Inner	SEFL	DC13-500-092	Bottom	0	0	0	0	0	0	0	0	0
2016	DC1	Shallow	Inner	SEFL	DC13-500-092	Top	0	0	1	0	0	0	1	0	1
2016	DC1	Shallow	Inner	SEFL	DC13-500-092	Side	0	0	0	0	0	0	0	0	0
2016	DC1	Shallow	Inner	SEFL	DC13-500-128	Bottom	0	0	0	0	0	0	0	0	0
2016	DC1	Shallow	Inner	SEFL	DC13-500-128	Top	0	0	0	0	0	0	0	0	0
2016	DC1	Shallow	Inner	SEFL	DC13-500-128	Side	0	0	0	0	0	0	0	0	0
2016	DC1	Shallow	Inner	SEFL	DC13-500-192	Bottom	0	0	0	0	0	0	0	0	0
2016	DC1	Shallow	Inner	SEFL	DC13-500-192	Top	0	0	1	0	0	0	1	0	1
2016	DC1	Shallow	Inner	SEFL	DC13-500-192	Side	0	0	0	0	0	0	0	0	0
2016	DC1	Shallow	Inner	SEFL	DC14-100-036	Bottom	0	0	0	0	0	0	0	0	0
2016	DC1	Shallow	Inner	SEFL	DC14-100-036	Top	0	0	0	0	0	0	1	0	1
2016	DC1	Shallow	Inner	SEFL	DC14-100-036	Side	0	0	1	0	0	0	0	0	0
2016	DC1	Shallow	Inner	SEFL	DC14-100-081	Bottom	0	0	0	0	0	0	0	0	0
2016	DC1	Shallow	Inner	SEFL	DC14-100-081	Top	0	0	1	0	0	0	1	0	1
2016	DC1	Shallow	Inner	SEFL	DC14-100-081	Side	0	0	0	0	0	0	0	0	0
2016	DC1	Shallow	Inner	SEFL	DC14-100-144	Bottom	0	0	0	0	0	0	0	1	1
2016	DC1	Shallow	Inner	SEFL	DC14-100-144	Top	0	0	0	0	0	0	0	0	0
2016	DC1	Shallow	Inner	SEFL	DC14-100-144	Side	0	0	0	0	0	0	0	0	0
2016	DC1	Shallow	Inner	SEFL	DC14-100-184	Bottom	0	0	0	0	0	0	0	0	0
2016	DC1	Shallow	Inner	SEFL	DC14-100-184	Top	0	0	0	0	0	0	0	0	0
2016	DC1	Shallow	Inner	SEFL	DC14-100-184	Side	0	0	0	0	0	0	0	0	0
2016	DC1	Shallow	Inner	SEFL	DC14-500-022	Bottom	0	0	0	0	0	0	1	0	1
2016	DC1	Shallow	Inner	SEFL	DC14-500-022	Top	0	0	0	0	0	0	0	0	0
2016	DC1	Shallow	Inner	SEFL	DC14-500-022	Side	0	0	1	0	0	0	0	0	0
2016	DC1	Shallow	Inner	SEFL	DC14-500-101	Bottom	0	0	0	0	0	0	0	0	0
2016	DC1	Shallow	Inner	SEFL	DC14-500-101	Top	0	0	0	0	0	0	0	0	0
2016	DC1	Shallow	Inner	SEFL	DC14-500-101	Side	0	0	0	0	0	0	0	0	0
2016	DC1	Shallow	Inner	SEFL	DC14-500-178	Bottom	0	0	0	0	0	0	0	0	0
2016	DC1	Shallow	Inner	SEFL	DC14-500-178	Top	0	0	0	0	0	1	1	0	1
2016	DC1	Shallow	Inner	SEFL	DC14-500-178	Side	0	0	0	0	0	0	0	0	0
2016	DC1	Shallow	Inner	SEFL	DC14-500-205	Bottom	0	0	0	0	0	0	0	0	0
2016	DC1	Shallow	Inner	SEFL	DC14-500-205	Top	0	0	0	0	0	0	0	0	0
2016	DC1	Shallow	Inner	SEFL	DC14-500-205	Side	0	0	0	0	0	0	0	0	0
2016	DC2	Deep	Middle	SEFL	DC21-100-020	Bottom	0	0	0	0	0	0	0	0	0
2016	DC2	Deep	Middle	SEFL	DC21-100-020	Top	0	0	0	0	0	0	0	0	0
2016	DC2	Deep	Middle	SEFL	DC21-100-020	Side	0	0	0	0	0	0	0	0	0
2016	DC2	Deep	Middle	SEFL	DC21-100-087	Bottom	0	0	0	0	0	0	0	0	0
2016	DC2	Deep	Middle	SEFL	DC21-100-087	Top	0	0	0	0	0	1	1	0	1
2016	DC2	Deep	Middle	SEFL	DC21-100-087	Side	0	0	0	0	0	0	0	0	0
2016	DC2	Deep	Middle	SEFL	DC21-100-122	Bottom	0	0	0	0	0	0	1	0	1
2016	DC2	Deep	Middle	SEFL	DC21-100-122	Top	0	0	0	0	0	0	0	0	0
2016	DC2	Deep	Middle	SEFL	DC21-100-122	Side	0	1	0	0	0	0	0	0	0
2016	DC2	Deep	Middle	SEFL	DC21-100-170	Bottom	0	0	0	0	0	0	0	0	0
2016	DC2	Deep	Middle	SEFL	DC21-100-170	Top	0	0	0	0	0	1	1	0	1
2016	DC2	Deep	Middle	SEFL	DC21-100-170	Side	0	0	0	0	0	0	0	0	0
2016	DC2	Deep	Middle	SEFL	DC21-500-036	Bottom	0	0	0	0	0	0	0	0	0
2016	DC2	Deep	Middle	SEFL	DC21-500-036	Top	0	0	0	0	0	0	0	0	0
2016	DC2	Deep	Middle	SEFL	DC21-500-036	Side	0	0	0	0	0	0	0	0	0
2016	DC2	Deep	Middle	SEFL	DC21-500-066	Bottom	0	0	0	0	0	0	0	0	0
2016	DC2	Deep	Middle	SEFL	DC21-500-066	Top	0	0	0	0	0	0	0	0	0
2016	DC2	Deep	Middle	SEFL	DC21-500-066	Side	0	0	0	0	0	0	0	0	0
2016	DC2	Deep	Middle	SEFL	DC21-500-084	Bottom	0	0	0	0	0	0	0	0	0
2016	DC2	Deep	Middle	SEFL	DC21-500-084	Top	0	0	0	0	0	0	0	0	0
2016	DC2	Deep	Middle	SEFL	DC21-500-084	Side	0	0	0	0	0	0	0	0	0
2016	DC2	Deep	Middle	SEFL	DC21-500-106	Bottom	0	0	0	0	0	0	0	0	0
2016	DC2	Deep	Middle	SEFL	DC21-500-106	Top	0	0	0	0	0	0	0	0	0
2016	DC2	Deep	Middle	SEFL	DC21-500-106	Side	0	0	0	0	0	0	0	0	0
2016	DC2	Deep	Middle	SEFL	DC22-100-040	Bottom	0	0	0	0	0	0	0	0	0
2016	DC2	Deep	Middle	SEFL	DC22-100-040	Top	0	0	1	1	0	0	2	0	2
2016	DC2	Deep	Middle	SEFL	DC22-100-040	Side	0	0	0	0	0	0	0	0	0
2016	DC2	Deep	Middle	SEFL	DC22-100-094	Bottom	0	0	0	0	0	0	0	0	0
2016	DC2	Deep	Middle	SEFL	DC22-100-094	Top	0	0	0	0	0	0	0	0	0
2016	DC2	Deep	Middle	SEFL	DC22-100-094	Side	0	0	0	0	0	0	0	0	0
2016	DC2	Deep	Middle	SEFL	DC22-100-157	Bottom	0	0	0	0	0	0	0	0	0
2016	DC2	Deep	Middle	SEFL	DC22-100-157	Top	0	0	0	1	0	0	1	0	1
2016	DC2	Deep	Middle	SEFL	DC22-100-157	Side	0	0	0	0	0	0	0	0	0
2016	DC2	Deep	Middle	SEFL	DC22-100-193	Bottom	0	0	0	0	0	0	0	0	0
2016	DC2	Deep	Middle	SEFL	DC22-100-193	Top	0	0	0	0	0	0	0	0	0
2016	DC2	Deep	Middle	SEFL	DC22-100-193	Side	0	0	0	0	0	0	0	0	0
2016	DC2	Deep	Middle	SEFL	DC22-500-002	Bottom	0	0	0	0	0	0	0	0	0
2016	DC2	Deep	Middle	SEFL	DC22-500-002	Top	0	0	0	1	0	0	1	0	1
2016	DC2	Deep	Middle	SEFL	DC22-500-002	Side	0	0	0	0	0	0	0	0	0
2016	DC2	Deep	Middle	SEFL	DC22-500-078	Bottom	0	0	0	0	0	0	0	0	0
2016	DC2	Deep	Middle	SEFL	DC22-500-078	Top	0	1	0	1	0	0	2	0	2
2016	DC2	Deep	Middle	SEFL	DC22-500-078	Side	0	0	0	0	0	0	0	0	0
2016	DC2	Deep	Middle	SEFL	DC22-500-109	Bottom	0	0	0	0	0	0	0	0	0
2016	DC2	Deep	Middle	SEFL	DC22-500-109	Top	0	0	0	0	0	0	0	0	0
2016	DC2	Deep	Middle	SEFL	DC22-500-109	Side	0	0	0	0	0	0	0	0	0
2016	DC2	Deep	Middle	SEFL	DC22-500-134	Bottom	0	0	0	0	0	0	0	0	0
2016	DC2	Deep	Middle	SEFL	DC22-500-134	Top	0	1	1	0	0	0	2	0	2
2016	DC2	Deep	Middle	SEFL	DC22-500-134	Side	0	0	0	0	0	0	0	0	0
2016	DC2	Deep	Middle	SEFL	DC23-100-037	Bottom	0	0	0	0	0	0	0	0	0
2016	DC2	Deep	Middle	SEFL	DC23-100-037	Top	0	0	0	0	0	0	0	0	0
2016	DC2	Deep	Middle	SEFL	DC23-100-037	Side	0	0	0	0	0	0	0	0	0
2016	DC2	Deep	Middle	SEFL	DC23-100-049	Bottom	0	0	0	0	0	0	0	0	0
2016	DC2	Deep	Middle	SEFL	DC23-100-049	Top	0	0	0	1	0	0	1	0	1
2016	DC2	Deep	Middle	SEFL	DC23-100-049	Side	0	0	0	0	0	0	0	0	0
2016	DC2	Deep	Middle	SEFL	DC23-100-144	Bottom	0	0	0	0	0	0	0	0	0
2016	DC2	Deep	Middle	SEFL	DC23-100-144	Top	0	0	0	0	0	0	0	0	0
2016	DC2	Deep	Middle	SEFL	DC23-100-144	Side	0	0	0	0	0	0	0	0	0
2016	DC2	Deep	Middle	SEFL	DC23-100-169	Bottom	0	0	0	0	0	0	0	0	0
2016	DC2	Deep	Middle	SEFL	DC23-100-169	Top	0	0	0	0	0	0	0	0	0
2016	DC2	Deep	Middle	SEFL	DC23-100-169	Side	0	0	0	0	0	0	0	0	0
2016	DC2	Deep	Middle	SEFL	DC23-500-007	Bottom	0	0	0	0	0	0	0	0	0
2016	DC2	Deep	Middle	SEFL	DC23-500-007	Top	0	0	0	1	0	1	3	0	3
2016	DC2	Deep	Middle	SEFL	DC23-500-007	Side	0	0	1	0	0	0	0	0	0
2016	DC2	Deep	Middle	SEFL	DC23-500-034	Bottom	0	0	0	0	0	0	0	1	1
2016	DC2	Deep	Middle	SEFL	DC23-500-034	Top	0	0	0	0	0	0	0	0	0
2016	DC2	Deep	Middle	SEFL	DC23-500-034	Side	0	0	0	0	0	0	0	0	0
2016	DC2	Deep	Middle	SEFL	DC23-500-125	Bottom	0	0	0	0	0	0	0	0	0
2016	DC2	Deep	Middle	SEFL	DC23-500-125	Top	0	0	0	0	0	0	0	0	0
2016	DC2	Deep	Middle	SEFL	DC23-500-125	Side	0	0	0	0	0	0	0	0	0
2016	DC2	Deep	Middle	SEFL	DC23-500-172	Bottom	0	0	0	0	0	0	1	0	1
2016	DC2	Deep	Middle	SEFL	DC23-500-172	Top	0	0	0	0	0	0	0	0	0
2016	DC2	Deep	Middle	SEFL	DC23-500-172	Side	0	0	1	0	0	0	0	0	0
2016	DC2	Deep	Middle	SEFL	DC24-100-067	Bottom	0	0	0	0	0	0	0	0	0
2016	DC2	Deep	Middle	SEFL	DC24-100-067	Top	0	0	0	0	0	0	0	0	0
2016	DC2	Deep	Middle	SEFL	DC24-100-067	Side	0	0	0	0	0	0	0	0	0
2016	DC2	Deep	Middle	SEFL	DC24-100-089	Bottom	0	0	0	0	0	0	1	0	1
2016	DC2	Deep	Middle	SEFL	DC24-100-089	Top	0	0	0	1	0	0	1	0	1
2016	DC2	Deep	Middle	SEFL	DC24-100-089	Side	1	0	0	0	0	0	0	0	0
2016	DC2	Deep	Middle	SEFL	DC24-100-114	Bottom	0	0	0	0	0	0	0	0	0
2016	DC2	Deep	Middle	SEFL	DC24-100-114	Top	1	1	0	0	0	0	2	0	2
2016	DC2	Deep	Middle	SEFL	DC24-100-114	Side	0	0	0	0	0	0	0	0	0
2016	DC2	Deep	Middle	SEFL	DC24-100-191	Bottom	0	0	0	0	0	0	0	0	0
2016	DC2	Deep	Middle	SEFL	DC24-100-191	Top	0	0	0	0	0	0	0	0	0
2016	DC2	Deep	Middle	SEFL	DC24-100-191	Side	0	0	0	0	0	0	0	0	0
2016	DC2	Deep	Middle	SEFL	DC24-500-045	Bottom	0	0	0	0	0	0	0	0	0
2016	DC2	Deep	Middle	SEFL	DC24-500-045	Top	0	0	0	1	0	0	1	0	1
2016	DC2	Deep	Middle	SEFL	DC24-500-045	Side	0	0	0	0	0	0	0	0	0
2016	DC2	Deep	Middle	SEFL	DC24-500-120	Bottom	0	0	0	0	0	0	0	0	0
2016	DC2	Deep	Middle	SEFL	DC24-500-120	Top	0	0	0	0	0	0	0	0	0
2016	DC2	Deep	Middle	SEFL	DC24-500-120	Side	0	0	0	0	0	0	0	0	0
2016	DC2	Deep	Middle	SEFL	DC24-500-154	Bottom	0	0	0	0	0	0	0	0	0
2016	DC2	Deep	Middle	SEFL	DC24-500-154	Top	0	0	0	0	0	0	0	0	0
2016	DC2	Deep	Middle	SEFL	DC24-500-154	Side	0	0	0	0	0	0	0	0	0
2016	DC2	Deep	Middle	SEFL	DC24-500-223	Bottom	0	0	0	0	0	0	0	0	0
2016	DC2	Deep	Middle	SEFL	DC24-500-223	Top	0	0	0	1	0	0	1	0	1
2016	DC2	Deep	Middle	SEFL	DC24-500-223	Side	0	0	0	0	0	0	0	0	0
2016	DC3	Deep	Outer	SEFL	DC31-100-097	Bottom	0	0	0	0	0	0	0	0	0
2016	DC3	Deep	Outer	SEFL	DC31-100-097	Top	0	0	0	0	0	0	0	0	0
2016	DC3	Deep	Outer	SEFL	DC31-100-097	Side	0	0	0	0	0	0	0	0	0
2016	DC3	Deep	Outer	SEFL	DC31-100-116	Bottom	0	0	0	0	0	0	0	0	0
2016	DC3	Deep	Outer	SEFL	DC31-100-116	Top	0	0	0	0	0	0	0	0	0
2016	DC3	Deep	Outer	SEFL	DC31-100-116	Side	0	0	0	0	0	0	0	0	0
2016	DC3	Deep	Outer	SEFL	DC31-100-141	Bottom	0	0	0	0	0	0	0	0	0
2016	DC3	Deep	Outer	SEFL	DC31-100-141	Top	0	0	0	0	0	0	0	0	0
2016	DC3	Deep	Outer	SEFL	DC31-100-141	Side	0	0	0	0	0	0	0	0	0
2016	DC3	Deep	Outer	SEFL	DC31-100-197	Bottom	0	0	0	0	0	0	0	0	0
2016	DC3	Deep	Outer	SEFL	DC31-100-197	Top	0	0	0	0	0	0	0	0	0
2016	DC3	Deep	Outer	SEFL	DC31-100-197	Side	0	0	0	0	0	0	0	0	0
2016	DC3	Deep	Outer	SEFL	DC31-500-133	Bottom	0	0	0	0	0	0	0	0	0
2016	DC3	Deep	Outer	SEFL	DC31-500-133	Top	0	0	0	0	0	1	1	0	1
2016	DC3	Deep	Outer	SEFL	DC31-500-133	Side	0	0	0	0	0	0	0	0	0
2016	DC3	Deep	Outer	SEFL	DC31-500-167	Bottom	0	0	0	0	0	0	0	0	0
2016	DC3	Deep	Outer	SEFL	DC31-500-167	Top	0	0	0	0	0	0	0	0	0
2016	DC3	Deep	Outer	SEFL	DC31-500-167	Side	0	0	0	0	0	0	0	0	0
2016	DC3	Deep	Outer	SEFL	DC31-500-198	Bottom	0	0	0	0	0	0	0	0	0
2016	DC3	Deep	Outer	SEFL	DC31-500-198	Top	0	0	0	0	0	0	0	0	0
2016	DC3	Deep	Outer	SEFL	DC31-500-198	Side	0	0	0	0	0	0	0	0	0
2016	DC3	Deep	Outer	SEFL	DC31-500-209	Bottom	0	0	0	0	0	0	0	2	2
2016	DC3	Deep	Outer	SEFL	DC31-500-209	Top	0	0	0	0	0	0	0	0	0
2016	DC3	Deep	Outer	SEFL	DC31-500-209	Side	0	0	0	0	0	0	0	0	0
2016	DC3	Deep	Outer	SEFL	DC32-100-119	Bottom	0	0	0	0	0	0	0	0	0
2016	DC3	Deep	Outer	SEFL	DC32-100-119	Top	0	0	0	0	0	0	0	0	0
2016	DC3	Deep	Outer	SEFL	DC32-100-119	Side	0	0	0	0	0	0	0	0	0
2016	DC3	Deep	Outer	SEFL	DC32-100-131	Bottom	0	0	0	0	0	0	0	1	1
2016	DC3	Deep	Outer	SEFL	DC32-100-131	Top	0	0	0	0	0	0	0	0	0
2016	DC3	Deep	Outer	SEFL	DC32-100-131	Side	0	0	0	0	0	0	0	0	0
2016	DC3	Deep	Outer	SEFL	DC32-100-170	Bottom	0	0	0	0	0	0	0	0	0
2016	DC3	Deep	Outer	SEFL	DC32-100-170	Top	0	0	0	0	0	0	0	0	0
2016	DC3	Deep	Outer	SEFL	DC32-100-170	Side	0	0	0	0	0	0	0	0	0
2016	DC3	Deep	Outer	SEFL	DC32-100-179	Bottom	0	0	0	0	0	0	0	0	0
2016	DC3	Deep	Outer	SEFL	DC32-100-179	Top	0	0	0	0	0	0	0	0	0
2016	DC3	Deep	Outer	SEFL	DC32-100-179	Side	0	0	0	0	0	0	0	0	0
2016	DC3	Deep	Outer	SEFL	DC32-500-119	Bottom	0	0	0	0	0	0	0	0	0
2016	DC3	Deep	Outer	SEFL	DC32-500-119	Top	0	0	0	1	0	0	1	0	1
2016	DC3	Deep	Outer	SEFL	DC32-500-119	Side	0	0	0	0	0	0	0	0	0
2016	DC3	Deep	Outer	SEFL	DC32-500-160	Bottom	0	0	0	0	0	0	0	0	0
2016	DC3	Deep	Outer	SEFL	DC32-500-160	Top	0	0	0	0	0	0	0	0	0
2016	DC3	Deep	Outer	SEFL	DC32-500-160	Side	0	0	0	0	0	0	0	0	0
2016	DC3	Deep	Outer	SEFL	DC32-500-173	Bottom	0	0	0	0	0	0	0	0	0
2016	DC3	Deep	Outer	SEFL	DC32-500-173	Top	0	0	0	0	0	0	0	0	0
2016	DC3	Deep	Outer	SEFL	DC32-500-173	Side	0	0	0	0	0	0	0	0	0
2016	DC3	Deep	Outer	SEFL	DC32-500-208	Bottom	0	0	0	0	0	0	0	0	0
2016	DC3	Deep	Outer	SEFL	DC32-500-208	Top	0	0	0	0	0	0	0	0	0
2016	DC3	Deep	Outer	SEFL	DC32-500-208	Side	0	0	0	0	0	0	0	0	0
2016	DC3	Deep	Outer	SEFL	DC33-100-112	Bottom	0	0	0	0	0	0	0	0	0
2016	DC3	Deep	Outer	SEFL	DC33-100-112	Top	0	0	0	0	0	0	0	0	0
2016	DC3	Deep	Outer	SEFL	DC33-100-112	Side	0	0	0	0	0	0	0	0	0
2016	DC3	Deep	Outer	SEFL	DC33-100-155	Bottom	0	0	0	0	0	0	0	0	0
2016	DC3	Deep	Outer	SEFL	DC33-100-155	Top	0	0	0	0	0	0	0	0	0
2016	DC3	Deep	Outer	SEFL	DC33-100-155	Side	0	0	0	0	0	0	0	0	0
2016	DC3	Deep	Outer	SEFL	DC33-100-181	Bottom	0	0	0	0	0	0	0	0	0
2016	DC3	Deep	Outer	SEFL	DC33-100-181	Top	0	0	0	0	0	0	0	0	0
2016	DC3	Deep	Outer	SEFL	DC33-100-181	Side	0	0	0	0	0	0	0	0	0
2016	DC3	Deep	Outer	SEFL	DC33-100-220	Bottom	0	0	0	0	0	0	0	0	0
2016	DC3	Deep	Outer	SEFL	DC33-100-220	Top	0	0	0	0	0	1	1	0	1
2016	DC3	Deep	Outer	SEFL	DC33-100-220	Side	0	0	0	0	0	0	0	0	0
2016	DC3	Deep	Outer	SEFL	DC33-500-080	Bottom	0	0	0	0	0	0	0	0	0
2016	DC3	Deep	Outer	SEFL	DC33-500-080	Top	0	0	0	0	0	0	0	0	0
2016	DC3	Deep	Outer	SEFL	DC33-500-080	Side	0	0	0	0	0	0	0	0	0
2016	DC3	Deep	Outer	SEFL	DC33-500-109	Bottom	0	0	0	0	0	0	0	0	0
2016	DC3	Deep	Outer	SEFL	DC33-500-109	Top	0	0	0	0	0	0	0	0	0
2016	DC3	Deep	Outer	SEFL	DC33-500-109	Side	0	0	0	0	0	0	0	0	0
2016	DC3	Deep	Outer	SEFL	DC33-500-130	Bottom	0	0	0	0	0	0	1	0	1
2016	DC3	Deep	Outer	SEFL	DC33-500-130	Top	0	0	0	0	0	0	0	0	0
2016	DC3	Deep	Outer	SEFL	DC33-500-130	Side	0	0	1	0	0	0	0	0	0
2016	DC3	Deep	Outer	SEFL	DC33-500-199	Bottom	0	0	0	0	0	0	0	0	0
2016	DC3	Deep	Outer	SEFL	DC33-500-199	Top	0	0	0	0	0	0	0	0	0
2016	DC3	Deep	Outer	SEFL	DC33-500-199	Side	0	0	0	0	0	0	0	0	0
2016	DC3	Deep	Outer	SEFL	DC34-100-028	Bottom	0	0	0	0	0	0	0	0	0
2016	DC3	Deep	Outer	SEFL	DC34-100-028	Top	0	0	0	1	0	0	1	0	1
2016	DC3	Deep	Outer	SEFL	DC34-100-028	Side	0	0	0	0	0	0	0	0	0
2016	DC3	Deep	Outer	SEFL	DC34-100-050	Bottom	0	0	0	0	0	0	0	0	0
2016	DC3	Deep	Outer	SEFL	DC34-100-050	Top	0	1	0	0	0	1	2	0	2
2016	DC3	Deep	Outer	SEFL	DC34-100-050	Side	0	0	0	0	0	0	0	0	0
2016	DC3	Deep	Outer	SEFL	DC34-100-100	Bottom	0	0	0	0	0	0	0	0	0
2016	DC3	Deep	Outer	SEFL	DC34-100-100	Top	0	0	0	0	0	0	0	0	0
2016	DC3	Deep	Outer	SEFL	DC34-100-100	Side	0	0	0	0	0	0	0	0	0
2016	DC3	Deep	Outer	SEFL	DC34-100-171	Bottom	0	0	0	0	0	0	0	0	0
2016	DC3	Deep	Outer	SEFL	DC34-100-171	Top	0	0	0	0	0	0	0	0	0
2016	DC3	Deep	Outer	SEFL	DC34-100-171	Side	0	0	0	0	0	0	0	0	0
2016	DC3	Deep	Outer	SEFL	DC34-500-099	Bottom	0	0	0	0	0	0	0	0	0
2016	DC3	Deep	Outer	SEFL	DC34-500-099	Top	0	0	0	0	0	0	0	0	0
2016	DC3	Deep	Outer	SEFL	DC34-500-099	Side	0	0	0	0	0	0	0	0	0
2016	DC3	Deep	Outer	SEFL	DC34-500-131	Bottom	0	0	0	0	0	0	0	0	0
2016	DC3	Deep	Outer	SEFL	DC34-500-131	Top	0	0	0	0	0	0	0	0	0
2016	DC3	Deep	Outer	SEFL	DC34-500-131	Side	0	0	0	0	0	0	0	0	0
2016	DC3	Deep	Outer	SEFL	DC34-500-153	Bottom	0	0	0	0	0	0	0	0	0
2016	DC3	Deep	Outer	SEFL	DC34-500-153	Top	0	0	0	1	0	1	2	0	2
2016	DC3	Deep	Outer	SEFL	DC34-500-153	Side	0	0	0	0	0	0	0	0	0
2016	DC3	Deep	Outer	SEFL	DC34-500-174	Bottom	0	0	0	0	0	0	0	0	0
2016	DC3	Deep	Outer	SEFL	DC34-500-174	Top	0	0	0	0	0	0	0	0	0
2016	DC3	Deep	Outer	SEFL	DC34-500-174	Side	0	0	0	0	0	0	0	0	0
2016	DC4	Deep	Outer	SEFL	DC41-100-037	Bottom	0	0	0	0	0	0	0	0	0
2016	DC4	Deep	Outer	SEFL	DC41-100-037	Top	0	0	0	0	0	0	0	0	0
2016	DC4	Deep	Outer	SEFL	DC41-100-037	Side	0	0	0	0	0	0	0	0	0
2016	DC4	Deep	Outer	SEFL	DC41-100-057	Bottom	1	0	0	0	0	0	1	0	1
2016	DC4	Deep	Outer	SEFL	DC41-100-057	Top	0	0	0	0	0	0	0	0	0
2016	DC4	Deep	Outer	SEFL	DC41-100-057	Side	0	0	0	0	0	0	0	0	0
2016	DC4	Deep	Outer	SEFL	DC41-100-110	Bottom	0	0	0	0	0	0	0	0	0
2016	DC4	Deep	Outer	SEFL	DC41-100-110	Top	0	0	0	0	0	0	0	0	0
2016	DC4	Deep	Outer	SEFL	DC41-100-110	Side	0	0	0	0	0	0	0	0	0
2016	DC4	Deep	Outer	SEFL	DC41-100-168	Bottom	0	0	0	0	0	1	1	0	1
2016	DC4	Deep	Outer	SEFL	DC41-100-168	Top	0	0	0	1	0	0	1	0	1
2016	DC4	Deep	Outer	SEFL	DC41-100-168	Side	0	0	0	0	0	0	0	0	0
2016	DC4	Deep	Outer	SEFL	DC41-500-027	Bottom	0	0	0	0	0	0	0	0	0
2016	DC4	Deep	Outer	SEFL	DC41-500-027	Top	0	0	0	0	0	0	0	0	0
2016	DC4	Deep	Outer	SEFL	DC41-500-027	Side	0	0	0	0	0	0	0	0	0
2016	DC4	Deep	Outer	SEFL	DC41-500-054	Bottom	0	0	0	0	0	0	1	0	1
2016	DC4	Deep	Outer	SEFL	DC41-500-054	Top	0	0	0	0	0	0	0	0	0
2016	DC4	Deep	Outer	SEFL	DC41-500-054	Side	0	0	1	0	0	0	0	0	0
2016	DC4	Deep	Outer	SEFL	DC41-500-083	Bottom	0	0	0	0	0	0	0	0	0
2016	DC4	Deep	Outer	SEFL	DC41-500-083	Top	0	0	0	0	0	0	0	0	0
2016	DC4	Deep	Outer	SEFL	DC41-500-083	Side	0	0	0	0	0	0	0	0	0
2016	DC4	Deep	Outer	SEFL	DC41-500-162	Bottom	0	0	0	0	0	0	0	0	0
2016	DC4	Deep	Outer	SEFL	DC41-500-162	Top	0	0	0	0	0	0	0	0	0
2016	DC4	Deep	Outer	SEFL	DC41-500-162	Side	0	0	0	0	0	0	0	0	0
2016	DC4	Deep	Outer	SEFL	DC42-100-017	Bottom	0	0	0	0	0	0	0	0	0
2016	DC4	Deep	Outer	SEFL	DC42-100-017	Top	0	0	0	0	0	0	0	0	0
2016	DC4	Deep	Outer	SEFL	DC42-100-017	Side	0	0	0	0	0	0	0	0	0
2016	DC4	Deep	Outer	SEFL	DC42-100-057	Bottom	0	0	0	0	0	0	0	0	0
2016	DC4	Deep	Outer	SEFL	DC42-100-057	Top	0	0	0	0	0	0	0	0	0
2016	DC4	Deep	Outer	SEFL	DC42-100-057	Side	0	0	0	0	0	0	0	0	0
2016	DC4	Deep	Outer	SEFL	DC42-100-139	Bottom	0	0	0	0	0	0	0	0	0
2016	DC4	Deep	Outer	SEFL	DC42-100-139	Top	0	0	0	0	0	0	0	0	0
2016	DC4	Deep	Outer	SEFL	DC42-100-139	Side	0	0	0	0	0	0	0	0	0
2016	DC4	Deep	Outer	SEFL	DC42-100-174	Bottom	0	0	0	0	0	0	0	0	0
2016	DC4	Deep	Outer	SEFL	DC42-100-174	Top	0	0	0	0	0	0	0	0	0
2016	DC4	Deep	Outer	SEFL	DC42-100-174	Side	0	0	0	0	0	0	0	0	0
2016	DC4	Deep	Outer	SEFL	DC42-500-037	Bottom	0	0	0	0	0	0	1	0	1
2016	DC4	Deep	Outer	SEFL	DC42-500-037	Top	0	0	0	0	0	0	0	0	0
2016	DC4	Deep	Outer	SEFL	DC42-500-037	Side	1	0	0	0	0	0	0	0	0
2016	DC4	Deep	Outer	SEFL	DC42-500-100	Bottom	0	0	0	0	0	0	2	0	2
2016	DC4	Deep	Outer	SEFL	DC42-500-100	Top	0	0	0	0	0	0	1	0	1
2016	DC4	Deep	Outer	SEFL	DC42-500-100	Side	0	0	3	0	0	0	0	0	0
2016	DC4	Deep	Outer	SEFL	DC42-500-133	Bottom	0	0	0	0	0	0	0	0	0
2016	DC4	Deep	Outer	SEFL	DC42-500-133	Top	0	0	0	1	0	0	1	0	1
2016	DC4	Deep	Outer	SEFL	DC42-500-133	Side	0	0	0	0	0	0	0	0	0
2016	DC4	Deep	Outer	SEFL	DC42-500-186	Bottom	0	0	0	0	0	0	0	0	0
2016	DC4	Deep	Outer	SEFL	DC42-500-186	Top	0	0	0	0	0	0	0	0	0
2016	DC4	Deep	Outer	SEFL	DC42-500-186	Side	0	0	0	0	0	0	0	0	0
2016	DC4	Deep	Outer	SEFL	DC43-100-055	Bottom	0	0	0	0	0	0	0	0	0
2016	DC4	Deep	Outer	SEFL	DC43-100-055	Top	0	0	0	0	0	0	0	0	0
2016	DC4	Deep	Outer	SEFL	DC43-100-055	Side	0	0	0	0	0	0	0	0	0
2016	DC4	Deep	Outer	SEFL	DC43-100-123	Bottom	0	0	0	0	0	0	0	0	0
2016	DC4	Deep	Outer	SEFL	DC43-100-123	Top	0	0	0	0	0	0	0	0	0
2016	DC4	Deep	Outer	SEFL	DC43-100-123	Side	0	0	0	0	0	0	0	0	0
2016	DC4	Deep	Outer	SEFL	DC43-100-160	Bottom	0	0	0	0	0	0	0	0	0
2016	DC4	Deep	Outer	SEFL	DC43-100-160	Top	0	0	0	0	0	0	0	0	0
2016	DC4	Deep	Outer	SEFL	DC43-100-160	Side	0	0	0	0	0	0	0	0	0
2016	DC4	Deep	Outer	SEFL	DC43-500-045	Bottom	0	0	0	0	0	0	0	0	0
2016	DC4	Deep	Outer	SEFL	DC43-500-045	Top	0	0	0	0	0	0	0	0	0
2016	DC4	Deep	Outer	SEFL	DC43-500-045	Side	0	0	0	0	0	0	0	0	0
2016	DC4	Deep	Outer	SEFL	DC43-500-075	Bottom	0	0	0	0	0	0	0	0	0
2016	DC4	Deep	Outer	SEFL	DC43-500-075	Top	0	0	0	0	0	0	0	1	1
2016	DC4	Deep	Outer	SEFL	DC43-500-075	Side	0	0	0	0	0	0	0	0	0
2016	DC4	Deep	Outer	SEFL	DC43-500-099	Bottom	0	0	0	0	0	0	0	0	0
2016	DC4	Deep	Outer	SEFL	DC43-500-099	Top	0	0	0	0	0	0	0	0	0
2016	DC4	Deep	Outer	SEFL	DC43-500-099	Side	0	0	0	0	0	0	0	0	0
2016	DC4	Deep	Outer	SEFL	DC43-500-134	Bottom	0	0	0	0	0	0	0	0	0
2016	DC4	Deep	Outer	SEFL	DC43-500-134	Top	0	0	0	0	0	0	0	0	0
2016	DC4	Deep	Outer	SEFL	DC43-500-134	Side	0	0	0	0	0	0	0	0	0
2016	DC4	Deep	Outer	SEFL	DC44-100-024	Bottom	0	0	0	0	0	0	0	0	0
2016	DC4	Deep	Outer	SEFL	DC44-100-024	Top	0	0	0	0	0	0	0	0	0
2016	DC4	Deep	Outer	SEFL	DC44-100-024	Side	0	0	0	0	0	0	0	0	0
2016	DC4	Deep	Outer	SEFL	DC44-100-062	Bottom	0	0	0	0	0	0	0	0	0
2016	DC4	Deep	Outer	SEFL	DC44-100-062	Top	0	0	0	0	0	0	0	0	0
2016	DC4	Deep	Outer	SEFL	DC44-100-062	Side	0	0	0	0	0	0	0	0	0
2016	DC4	Deep	Outer	SEFL	DC44-100-122	Bottom	0	0	0	0	0	0	0	0	0
2016	DC4	Deep	Outer	SEFL	DC44-100-122	Top	0	0	0	0	0	0	0	0	0
2016	DC4	Deep	Outer	SEFL	DC44-100-122	Side	0	0	0	0	0	0	0	0	0
2016	DC4	Deep	Outer	SEFL	DC44-100-157	Bottom	0	0	0	0	0	0	0	0	0
2016	DC4	Deep	Outer	SEFL	DC44-100-157	Top	0	0	0	0	0	0	0	0	0
2016	DC4	Deep	Outer	SEFL	DC44-100-157	Side	0	0	0	0	0	0	0	0	0
2016	DC4	Deep	Outer	SEFL	DC44-500-018	Bottom	0	0	0	0	0	0	0	0	0
2016	DC4	Deep	Outer	SEFL	DC44-500-018	Top	0	0	0	0	0	1	1	0	1
2016	DC4	Deep	Outer	SEFL	DC44-500-018	Side	0	0	0	0	0	0	0	0	0
2016	DC4	Deep	Outer	SEFL	DC44-500-051	Bottom	1	0	0	0	0	0	1	0	1
2016	DC4	Deep	Outer	SEFL	DC44-500-051	Top	0	0	0	0	0	0	0	0	0
2016	DC4	Deep	Outer	SEFL	DC44-500-051	Side	0	0	0	0	0	0	0	0	0
2016	DC4	Deep	Outer	SEFL	DC44-500-117	Bottom	0	0	0	0	0	0	0	0	0
2016	DC4	Deep	Outer	SEFL	DC44-500-117	Top	0	0	0	0	0	0	0	0	0
2016	DC4	Deep	Outer	SEFL	DC44-500-117	Side	0	0	0	0	0	0	0	0	0
2016	DC4	Deep	Outer	SEFL	DC44-500-158	Bottom	0	0	0	0	0	0	0	0	0
2016	DC4	Deep	Outer	SEFL	DC44-500-158	Top	0	0	0	0	0	0	0	0	0
2016	DC4	Deep	Outer	SEFL	DC44-500-158	Side	0	0	0	0	0	0	0	0	0
2016	DC5	Shallow	Inner	SEFL	DC51-100-013	Bottom	0	0	1	0	0	0	1	0	1
2016	DC5	Shallow	Inner	SEFL	DC51-100-013	Top	0	0	2	0	0	0	2	0	2
2016	DC5	Shallow	Inner	SEFL	DC51-100-013	Side	0	0	0	0	0	0	0	0	0
2016	DC5	Shallow	Inner	SEFL	DC51-100-057	Bottom	0	0	0	0	0	0	0	0	0
2016	DC5	Shallow	Inner	SEFL	DC51-100-057	Top	0	0	0	0	0	0	0	0	0
2016	DC5	Shallow	Inner	SEFL	DC51-100-057	Side	0	0	0	0	0	0	0	0	0
2016	DC5	Shallow	Inner	SEFL	DC51-100-076	Bottom	0	0	0	0	0	0	0	0	0
2016	DC5	Shallow	Inner	SEFL	DC51-100-076	Top	0	0	0	0	0	0	0	0	0
2016	DC5	Shallow	Inner	SEFL	DC51-100-076	Side	0	0	0	0	0	0	0	0	0
2016	DC5	Shallow	Inner	SEFL	DC51-100-127	Bottom	1	0	0	0	0	0	1	0	1
2016	DC5	Shallow	Inner	SEFL	DC51-100-127	Top	0	0	0	0	0	0	0	0	0
2016	DC5	Shallow	Inner	SEFL	DC51-100-127	Side	0	0	0	0	0	0	0	0	0
2016	DC5	Shallow	Inner	SEFL	DC51-500-018	Bottom	0	0	0	0	0	0	0	0	0
2016	DC5	Shallow	Inner	SEFL	DC51-500-018	Top	0	0	0	0	0	0	0	0	0
2016	DC5	Shallow	Inner	SEFL	DC51-500-018	Side	0	0	0	0	0	0	0	0	0
2016	DC5	Shallow	Inner	SEFL	DC51-500-095	Bottom	0	0	0	0	0	0	0	0	0
2016	DC5	Shallow	Inner	SEFL	DC51-500-095	Top	0	0	0	0	0	0	0	0	0
2016	DC5	Shallow	Inner	SEFL	DC51-500-095	Side	0	0	0	0	0	0	0	0	0
2016	DC5	Shallow	Inner	SEFL	DC51-500-145	Bottom	0	0	0	0	0	0	0	0	0
2016	DC5	Shallow	Inner	SEFL	DC51-500-145	Top	0	0	0	0	0	0	0	0	0
2016	DC5	Shallow	Inner	SEFL	DC51-500-145	Side	0	0	0	0	0	0	0	0	0
2016	DC5	Shallow	Inner	SEFL	DC51-500-185	Bottom	0	0	0	0	0	0	0	0	0
2016	DC5	Shallow	Inner	SEFL	DC51-500-185	Top	0	0	0	0	0	0	0	0	0
2016	DC5	Shallow	Inner	SEFL	DC51-500-185	Side	0	0	0	0	0	0	0	0	0
2016	DC5	Shallow	Inner	SEFL	DC52-100-059	Bottom	0	0	0	0	0	0	0	0	0
2016	DC5	Shallow	Inner	SEFL	DC52-100-059	Top	0	0	0	0	0	0	0	0	0
2016	DC5	Shallow	Inner	SEFL	DC52-100-059	Side	0	0	0	0	0	0	0	0	0
2016	DC5	Shallow	Inner	SEFL	DC52-100-104	Bottom	0	0	0	0	0	0	0	0	0
2016	DC5	Shallow	Inner	SEFL	DC52-100-104	Top	0	0	1	0	0	0	1	0	1
2016	DC5	Shallow	Inner	SEFL	DC52-100-104	Side	0	0	0	0	0	0	0	0	0
2016	DC5	Shallow	Inner	SEFL	DC52-100-118	Bottom	0	0	0	0	0	0	0	0	0
2016	DC5	Shallow	Inner	SEFL	DC52-100-118	Top	0	0	0	0	0	0	0	0	0
2016	DC5	Shallow	Inner	SEFL	DC52-100-118	Side	0	0	0	0	0	0	0	0	0
2016	DC5	Shallow	Inner	SEFL	DC52-100-177	Bottom	0	0	0	0	0	0	0	0	0
2016	DC5	Shallow	Inner	SEFL	DC52-100-177	Top	0	0	0	0	0	0	0	0	0
2016	DC5	Shallow	Inner	SEFL	DC52-100-177	Side	0	0	0	0	0	0	0	0	0
2016	DC5	Shallow	Inner	SEFL	DC52-500-075	Bottom	0	0	0	0	0	1	1	0	1
2016	DC5	Shallow	Inner	SEFL	DC52-500-075	Top	0	0	0	0	0	0	0	0	0
2016	DC5	Shallow	Inner	SEFL	DC52-500-075	Side	0	0	0	0	0	0	0	0	0
2016	DC5	Shallow	Inner	SEFL	DC52-500-104	Bottom	2	0	0	0	0	0	2	0	2
2016	DC5	Shallow	Inner	SEFL	DC52-500-104	Top	0	0	0	0	0	0	0	0	0
2016	DC5	Shallow	Inner	SEFL	DC52-500-104	Side	0	0	0	0	0	0	0	0	0
2016	DC5	Shallow	Inner	SEFL	DC52-500-140	Bottom	2	0	0	0	0	0	2	0	2
2016	DC5	Shallow	Inner	SEFL	DC52-500-140	Top	0	0	0	0	0	0	0	0	0
2016	DC5	Shallow	Inner	SEFL	DC52-500-140	Side	0	0	0	0	0	0	0	0	0
2016	DC5	Shallow	Inner	SEFL	DC52-500-161	Bottom	0	0	0	0	0	0	0	0	0
2016	DC5	Shallow	Inner	SEFL	DC52-500-161	Top	0	0	2	0	0	0	2	0	2
2016	DC5	Shallow	Inner	SEFL	DC52-500-161	Side	0	0	0	0	0	0	0	0	0
2016	DC5	Shallow	Inner	SEFL	DC53-100-085	Bottom	0	0	0	0	0	0	0	0	0
2016	DC5	Shallow	Inner	SEFL	DC53-100-085	Top	0	0	0	0	0	0	0	0	0
2016	DC5	Shallow	Inner	SEFL	DC53-100-085	Side	0	0	0	0	0	0	0	0	0
2016	DC5	Shallow	Inner	SEFL	DC53-100-114	Bottom	0	0	0	0	0	0	0	0	0
2016	DC5	Shallow	Inner	SEFL	DC53-100-114	Top	0	0	0	1	0	0	1	0	1
2016	DC5	Shallow	Inner	SEFL	DC53-100-114	Side	0	0	0	0	0	0	0	0	0
2016	DC5	Shallow	Inner	SEFL	DC53-100-150	Bottom	0	0	0	0	0	0	0	0	0
2016	DC5	Shallow	Inner	SEFL	DC53-100-150	Top	0	0	0	0	0	0	0	0	0
2016	DC5	Shallow	Inner	SEFL	DC53-100-150	Side	0	0	0	0	0	0	0	0	0
2016	DC5	Shallow	Inner	SEFL	DC53-100-183	Bottom	0	0	0	0	0	0	0	0	0
2016	DC5	Shallow	Inner	SEFL	DC53-100-183	Top	0	0	0	0	0	0	0	0	0
2016	DC5	Shallow	Inner	SEFL	DC53-100-183	Side	0	0	0	0	0	0	0	0	0
2016	DC5	Shallow	Inner	SEFL	DC53-500-004	Bottom	0	0	0	0	0	0	0	0	0
2016	DC5	Shallow	Inner	SEFL	DC53-500-004	Top	0	0	0	0	0	0	0	0	0
2016	DC5	Shallow	Inner	SEFL	DC53-500-004	Side	0	0	0	0	0	0	0	0	0
2016	DC5	Shallow	Inner	SEFL	DC53-500-084	Bottom	0	0	0	0	0	0	0	0	0
2016	DC5	Shallow	Inner	SEFL	DC53-500-084	Top	0	0	0	0	0	1	0	0	0
2016	DC5	Shallow	Inner	SEFL	DC53-500-084	Side	0	0	0	0	0	0	0	0	0
2016	DC5	Shallow	Inner	SEFL	DC53-500-136	Bottom	0	0	1	0	0	0	1	0	1
2016	DC5	Shallow	Inner	SEFL	DC53-500-136	Top	0	0	0	0	0	0	0	0	0
2016	DC5	Shallow	Inner	SEFL	DC53-500-136	Side	0	0	0	0	0	0	0	0	0
2016	DC5	Shallow	Inner	SEFL	DC53-500-168	Bottom	0	0	0	0	0	0	0	0	0
2016	DC5	Shallow	Inner	SEFL	DC53-500-168	Top	0	0	0	0	0	0	0	0	0
2016	DC5	Shallow	Inner	SEFL	DC53-500-168	Side	0	0	0	0	0	0	0	0	0
2016	DC5	Shallow	Inner	SEFL	DC54-100-077	Bottom	0	0	0	0	0	0	0	0	0
2016	DC5	Shallow	Inner	SEFL	DC54-100-077	Top	0	0	0	0	0	0	0	0	0
2016	DC5	Shallow	Inner	SEFL	DC54-100-077	Side	0	0	0	0	0	0	0	0	0
2016	DC5	Shallow	Inner	SEFL	DC54-100-089	Bottom	0	0	1	0	0	0	1	0	1
2016	DC5	Shallow	Inner	SEFL	DC54-100-089	Top	0	0	0	0	0	0	0	0	0
2016	DC5	Shallow	Inner	SEFL	DC54-100-089	Side	0	0	0	0	0	0	0	0	0
2016	DC5	Shallow	Inner	SEFL	DC54-100-123	Bottom	0	0	0	0	0	0	0	0	0
2016	DC5	Shallow	Inner	SEFL	DC54-100-123	Top	0	0	1	0	0	0	1	0	1
2016	DC5	Shallow	Inner	SEFL	DC54-100-123	Side	0	0	0	0	0	0	0	0	0
2016	DC5	Shallow	Inner	SEFL	DC54-100-138	Bottom	0	0	0	0	0	0	0	1	1
2016	DC5	Shallow	Inner	SEFL	DC54-100-138	Top	0	0	0	0	0	0	0	0	0
2016	DC5	Shallow	Inner	SEFL	DC54-100-138	Side	0	0	0	0	0	0	0	0	0
2016	DC5	Shallow	Inner	SEFL	DC54-500-015	Bottom	1	0	0	0	0	0	1	0	1
2016	DC5	Shallow	Inner	SEFL	DC54-500-015	Top	0	0	0	0	0	0	0	0	0
2016	DC5	Shallow	Inner	SEFL	DC54-500-015	Side	0	0	0	0	0	0	0	0	0
2016	DC5	Shallow	Inner	SEFL	DC54-500-046	Bottom	0	0	0	0	0	0	0	0	0
2016	DC5	Shallow	Inner	SEFL	DC54-500-046	Top	0	0	0	0	0	0	0	0	0
2016	DC5	Shallow	Inner	SEFL	DC54-500-046	Side	0	0	0	0	0	0	0	0	0
2016	DC5	Shallow	Inner	SEFL	DC54-500-059	Bottom	0	0	0	0	0	0	0	0	0
2016	DC5	Shallow	Inner	SEFL	DC54-500-059	Top	0	0	0	0	0	0	0	0	0
2016	DC5	Shallow	Inner	SEFL	DC54-500-059	Side	0	0	0	0	0	0	0	0	0
2016	DC5	Shallow	Inner	SEFL	DC54-500-168	Bottom	0	0	0	0	0	0	0	0	0
2016	DC5	Shallow	Inner	SEFL	DC54-500-168	Top	0	0	0	0	0	0	0	0	0
2016	DC5	Shallow	Inner	SEFL	DC54-500-168	Side	0	0	0	0	0	0	0	0	0
2016	DC6	Shallow	Nearshore	SEFL	DC61-100-065	Bottom	0	0	0	0	0	0	0	0	0
2016	DC6	Shallow	Nearshore	SEFL	DC61-100-065	Top	0	0	0	0	0	0	0	0	0
2016	DC6	Shallow	Nearshore	SEFL	DC61-100-065	Side	0	0	0	0	0	0	0	0	0
2016	DC6	Shallow	Nearshore	SEFL	DC61-100-078	Bottom	0	0	0	0	0	0	0	0	0
2016	DC6	Shallow	Nearshore	SEFL	DC61-100-078	Top	0	0	0	0	0	0	0	0	0
2016	DC6	Shallow	Nearshore	SEFL	DC61-100-078	Side	0	0	0	0	0	0	0	0	0
2016	DC6	Shallow	Nearshore	SEFL	DC61-100-137	Bottom	0	0	0	0	0	0	0	0	0
2016	DC6	Shallow	Nearshore	SEFL	DC61-100-137	Top	0	0	1	1	0	0	2	0	2
2016	DC6	Shallow	Nearshore	SEFL	DC61-100-137	Side	0	0	0	0	0	0	0	0	0
2016	DC6	Shallow	Nearshore	SEFL	DC61-100-162	Bottom	0	0	0	0	0	0	0	0	0
2016	DC6	Shallow	Nearshore	SEFL	DC61-100-162	Top	0	0	0	0	0	0	0	0	0
2016	DC6	Shallow	Nearshore	SEFL	DC61-100-162	Side	0	0	0	0	0	0	0	0	0
2016	DC6	Shallow	Nearshore	SEFL	DC61-500-017	Bottom	0	0	0	0	0	0	0	0	0
2016	DC6	Shallow	Nearshore	SEFL	DC61-500-017	Top	0	0	1	0	0	0	1	0	1
2016	DC6	Shallow	Nearshore	SEFL	DC61-500-017	Side	0	0	0	0	0	0	0	0	0
2016	DC6	Shallow	Nearshore	SEFL	DC61-500-091	Bottom	0	0	0	0	0	0	0	0	0
2016	DC6	Shallow	Nearshore	SEFL	DC61-500-091	Top	0	0	0	0	0	0	0	0	0
2016	DC6	Shallow	Nearshore	SEFL	DC61-500-091	Side	0	0	0	0	0	0	0	0	0
2016	DC6	Shallow	Nearshore	SEFL	DC61-500-132	Bottom	0	0	0	0	0	0	0	0	0
2016	DC6	Shallow	Nearshore	SEFL	DC61-500-132	Top	0	0	0	0	0	0	0	0	0
2016	DC6	Shallow	Nearshore	SEFL	DC61-500-132	Side	0	0	0	0	0	0	0	0	0
2016	DC6	Shallow	Nearshore	SEFL	DC61-500-184	Bottom	0	0	0	0	0	0	0	0	0
2016	DC6	Shallow	Nearshore	SEFL	DC61-500-184	Top	0	0	0	0	0	2	2	0	2
2016	DC6	Shallow	Nearshore	SEFL	DC61-500-184	Side	0	0	0	0	0	0	0	0	0
2016	DC6	Shallow	Nearshore	SEFL	DC62-100-052	Bottom	0	0	0	0	0	0	0	0	0
2016	DC6	Shallow	Nearshore	SEFL	DC62-100-052	Top	0	0	1	2	0	0	3	0	3
2016	DC6	Shallow	Nearshore	SEFL	DC62-100-052	Side	0	0	0	0	0	0	0	0	0
2016	DC6	Shallow	Nearshore	SEFL	DC62-100-084	Bottom	0	0	1	0	0	0	1	0	1
2016	DC6	Shallow	Nearshore	SEFL	DC62-100-084	Top	0	0	1	0	0	1	2	0	2
2016	DC6	Shallow	Nearshore	SEFL	DC62-100-084	Side	0	0	0	0	0	0	0	0	0
2016	DC6	Shallow	Nearshore	SEFL	DC62-100-141	Bottom	0	0	0	0	0	0	0	0	0
2016	DC6	Shallow	Nearshore	SEFL	DC62-100-141	Top	0	0	0	0	0	0	0	0	0
2016	DC6	Shallow	Nearshore	SEFL	DC62-100-141	Side	0	0	0	0	0	0	0	0	0
2016	DC6	Shallow	Nearshore	SEFL	DC62-100-163	Bottom	0	0	0	0	0	0	0	0	0
2016	DC6	Shallow	Nearshore	SEFL	DC62-100-163	Top	0	0	0	0	0	0	0	0	0
2016	DC6	Shallow	Nearshore	SEFL	DC62-100-163	Side	0	0	0	0	0	0	0	0	0
2016	DC6	Shallow	Nearshore	SEFL	DC62-500-082	Bottom	0	0	0	0	0	0	0	0	0
2016	DC6	Shallow	Nearshore	SEFL	DC62-500-082	Top	0	0	1	0	0	0	1	0	1
2016	DC6	Shallow	Nearshore	SEFL	DC62-500-082	Side	0	0	0	0	0	0	0	0	0
2016	DC6	Shallow	Nearshore	SEFL	DC62-500-114	Bottom	0	0	0	0	0	0	0	0	0
2016	DC6	Shallow	Nearshore	SEFL	DC62-500-114	Top	0	0	2	0	0	0	2	0	2
2016	DC6	Shallow	Nearshore	SEFL	DC62-500-114	Side	0	0	0	0	0	0	0	0	0
2016	DC6	Shallow	Nearshore	SEFL	DC62-500-132	Bottom	0	0	0	0	0	0	0	0	0
2016	DC6	Shallow	Nearshore	SEFL	DC62-500-132	Top	0	0	0	0	0	0	0	0	0
2016	DC6	Shallow	Nearshore	SEFL	DC62-500-132	Side	0	0	0	0	0	0	0	0	0
2016	DC6	Shallow	Nearshore	SEFL	DC62-500-205	Bottom	0	0	0	0	0	0	0	0	0
2016	DC6	Shallow	Nearshore	SEFL	DC62-500-205	Top	0	0	0	0	0	0	0	0	0
2016	DC6	Shallow	Nearshore	SEFL	DC62-500-205	Side	0	0	0	0	0	0	0	0	0
2016	DC6	Shallow	Nearshore	SEFL	DC63-100-060	Bottom	0	0	0	0	0	0	0	0	0
2016	DC6	Shallow	Nearshore	SEFL	DC63-100-060	Top	0	0	0	1	0	0	1	0	1
2016	DC6	Shallow	Nearshore	SEFL	DC63-100-060	Side	0	0	0	0	0	0	0	0	0
2016	DC6	Shallow	Nearshore	SEFL	DC63-100-165	Bottom	0	0	0	0	0	0	0	0	0
2016	DC6	Shallow	Nearshore	SEFL	DC63-100-165	Top	0	0	0	0	0	0	0	0	0
2016	DC6	Shallow	Nearshore	SEFL	DC63-100-165	Side	0	0	0	0	0	0	0	0	0
2016	DC6	Shallow	Nearshore	SEFL	DC63-100-194	Bottom	0	0	0	0	0	0	0	0	0
2016	DC6	Shallow	Nearshore	SEFL	DC63-100-194	Top	0	0	0	1	0	0	1	0	1
2016	DC6	Shallow	Nearshore	SEFL	DC63-100-194	Side	0	0	0	0	0	0	0	0	0
2016	DC6	Shallow	Nearshore	SEFL	DC63-500-046	Bottom	0	0	0	0	0	0	0	0	0
2016	DC6	Shallow	Nearshore	SEFL	DC63-500-046	Top	0	0	0	0	0	1	1	0	1
2016	DC6	Shallow	Nearshore	SEFL	DC63-500-046	Side	0	0	0	0	0	0	0	0	0
2016	DC6	Shallow	Nearshore	SEFL	DC63-500-091	Bottom	0	0	0	0	0	0	0	0	0
2016	DC6	Shallow	Nearshore	SEFL	DC63-500-091	Top	0	0	0	0	0	0	0	0	0
2016	DC6	Shallow	Nearshore	SEFL	DC63-500-091	Side	0	0	0	0	0	0	0	0	0
2016	DC6	Shallow	Nearshore	SEFL	DC63-500-108	Bottom	0	0	0	0	0	0	0	0	0
2016	DC6	Shallow	Nearshore	SEFL	DC63-500-108	Top	0	0	0	0	0	0	0	0	0
2016	DC6	Shallow	Nearshore	SEFL	DC63-500-108	Side	0	0	0	0	0	0	0	0	0
2016	DC6	Shallow	Nearshore	SEFL	DC63-500-142	Bottom	0	0	0	0	0	0	0	0	0
2016	DC6	Shallow	Nearshore	SEFL	DC63-500-142	Top	0	0	1	0	0	0	1	0	1
2016	DC6	Shallow	Nearshore	SEFL	DC63-500-142	Side	0	0	0	0	0	0	0	0	0
2016	DC6	Shallow	Nearshore	SEFL	DC63-500-195	Bottom	0	0	1	0	0	0	1	0	1
2016	DC6	Shallow	Nearshore	SEFL	DC63-500-195	Top	0	0	0	0	0	0	0	0	0
2016	DC6	Shallow	Nearshore	SEFL	DC63-500-195	Side	0	0	0	0	0	0	0	0	0
2016	DC6	Shallow	Nearshore	SEFL	DC64-100-097	Bottom	0	0	0	0	0	0	0	0	0
2016	DC6	Shallow	Nearshore	SEFL	DC64-100-097	Top	0	0	1	0	0	0	1	0	1
2016	DC6	Shallow	Nearshore	SEFL	DC64-100-097	Side	0	0	0	0	0	0	0	0	0
2016	DC6	Shallow	Nearshore	SEFL	DC64-100-128	Bottom	0	0	0	0	0	0	1	0	1
2016	DC6	Shallow	Nearshore	SEFL	DC64-100-128	Top	0	0	0	0	0	0	0	0	0
2016	DC6	Shallow	Nearshore	SEFL	DC64-100-128	Side	0	0	1	0	0	0	0	0	0
2016	DC6	Shallow	Nearshore	SEFL	DC64-100-176	Bottom	0	0	0	0	0	0	0	0	0
2016	DC6	Shallow	Nearshore	SEFL	DC64-100-176	Top	0	0	0	0	0	0	0	1	1
2016	DC6	Shallow	Nearshore	SEFL	DC64-100-176	Side	0	0	0	0	0	0	0	0	0
2016	DC6	Shallow	Nearshore	SEFL	DC64-100-193	Bottom	0	0	0	0	0	0	0	0	0
2016	DC6	Shallow	Nearshore	SEFL	DC64-100-193	Top	0	0	0	0	0	0	0	0	0
2016	DC6	Shallow	Nearshore	SEFL	DC64-100-193	Side	0	0	0	0	0	0	0	0	0
2016	DC6	Shallow	Nearshore	SEFL	DC64-500-017	Bottom	0	0	0	0	0	0	0	0	0
2016	DC6	Shallow	Nearshore	SEFL	DC64-500-017	Top	0	0	0	0	0	0	0	0	0
2016	DC6	Shallow	Nearshore	SEFL	DC64-500-017	Side	0	0	0	0	0	0	0	0	0
2016	DC6	Shallow	Nearshore	SEFL	DC64-500-056	Bottom	0	0	0	0	0	0	0	0	0
2016	DC6	Shallow	Nearshore	SEFL	DC64-500-056	Top	0	0	0	0	0	0	0	0	0
2016	DC6	Shallow	Nearshore	SEFL	DC64-500-056	Side	0	0	0	0	0	0	0	0	0
2016	DC6	Shallow	Nearshore	SEFL	DC64-500-091	Bottom	0	0	0	0	0	0	0	0	0
2016	DC6	Shallow	Nearshore	SEFL	DC64-500-091	Top	0	0	0	0	0	0	0	0	0
2016	DC6	Shallow	Nearshore	SEFL	DC64-500-091	Side	0	0	0	0	0	0	0	0	0
2016	DC6	Shallow	Nearshore	SEFL	DC64-500-113	Bottom	0	0	0	0	0	0	0	0	0
2016	DC6	Shallow	Nearshore	SEFL	DC64-500-113	Top	0	0	1	0	0	0	1	0	1
2016	DC6	Shallow	Nearshore	SEFL	DC64-500-113	Side	0	0	0	0	0	0	0	0	0
2016	DC7	Deep	Middle	SEFL	DC71-100-043	Bottom	0	0	0	0	0	0	0	0	0
2016	DC7	Deep	Middle	SEFL	DC71-100-043	Top	0	0	0	0	0	0	0	0	0
2016	DC7	Deep	Middle	SEFL	DC71-100-043	Side	0	0	0	0	0	0	0	0	0
2016	DC7	Deep	Middle	SEFL	DC71-100-085	Bottom	0	0	0	0	0	0	0	1	1
2016	DC7	Deep	Middle	SEFL	DC71-100-085	Top	0	0	0	0	0	0	0	0	0
2016	DC7	Deep	Middle	SEFL	DC71-100-085	Side	0	0	0	0	0	0	0	0	0
2016	DC7	Deep	Middle	SEFL	DC71-100-110	Bottom	0	0	0	0	0	0	0	0	0
2016	DC7	Deep	Middle	SEFL	DC71-100-110	Top	0	0	0	3	0	0	3	0	3
2016	DC7	Deep	Middle	SEFL	DC71-100-110	Side	0	0	0	0	0	0	0	0	0
2016	DC7	Deep	Middle	SEFL	DC71-100-155	Bottom	0	0	0	0	0	0	0	0	0
2016	DC7	Deep	Middle	SEFL	DC71-100-155	Top	0	0	0	1	0	0	1	1	2
2016	DC7	Deep	Middle	SEFL	DC71-100-155	Side	0	0	0	0	0	0	0	0	0
2016	DC7	Deep	Middle	SEFL	DC71-500-036	Bottom	0	0	0	0	0	0	0	0	0
2016	DC7	Deep	Middle	SEFL	DC71-500-036	Top	0	0	0	0	0	0	0	0	0
2016	DC7	Deep	Middle	SEFL	DC71-500-036	Side	0	0	0	0	0	0	0	0	0
2016	DC7	Deep	Middle	SEFL	DC71-500-079	Bottom	0	0	0	0	0	0	0	0	0
2016	DC7	Deep	Middle	SEFL	DC71-500-079	Top	0	0	0	0	0	0	0	0	0
2016	DC7	Deep	Middle	SEFL	DC71-500-079	Side	0	0	0	0	0	0	0	0	0
2016	DC7	Deep	Middle	SEFL	DC71-500-113	Bottom	0	0	0	0	0	0	0	0	0
2016	DC7	Deep	Middle	SEFL	DC71-500-113	Top	0	0	0	0	0	0	1	0	1
2016	DC7	Deep	Middle	SEFL	DC71-500-113	Side	0	0	1	0	0	0	0	0	0
2016	DC7	Deep	Middle	SEFL	DC71-500-175	Bottom	0	0	0	0	0	0	0	0	0
2016	DC7	Deep	Middle	SEFL	DC71-500-175	Top	0	0	0	0	0	0	0	0	0
2016	DC7	Deep	Middle	SEFL	DC71-500-175	Side	0	0	0	0	0	0	0	0	0
2016	DC7	Deep	Middle	SEFL	DC72-100-044	Bottom	0	0	0	0	0	0	0	0	0
2016	DC7	Deep	Middle	SEFL	DC72-100-044	Top	0	0	0	2	0	0	2	0	2
2016	DC7	Deep	Middle	SEFL	DC72-100-044	Side	0	0	0	0	0	0	0	0	0
2016	DC7	Deep	Middle	SEFL	DC72-100-090	Bottom	0	0	0	0	0	0	0	0	0
2016	DC7	Deep	Middle	SEFL	DC72-100-090	Top	0	0	0	0	0	0	0	0	0
2016	DC7	Deep	Middle	SEFL	DC72-100-090	Side	0	0	0	0	0	0	0	0	0
2016	DC7	Deep	Middle	SEFL	DC72-100-128	Bottom	0	0	0	0	0	0	0	0	0
2016	DC7	Deep	Middle	SEFL	DC72-100-128	Top	0	0	0	0	0	0	0	0	0
2016	DC7	Deep	Middle	SEFL	DC72-100-128	Side	0	0	0	0	0	0	0	0	0
2016	DC7	Deep	Middle	SEFL	DC72-100-182	Bottom	0	0	0	0	0	0	0	0	0
2016	DC7	Deep	Middle	SEFL	DC72-100-182	Top	0	0	1	1	0	0	2	0	2
2016	DC7	Deep	Middle	SEFL	DC72-100-182	Side	0	0	0	0	0	0	0	0	0
2016	DC7	Deep	Middle	SEFL	DC72-500-036	Bottom	0	0	0	0	0	0	0	1	1
2016	DC7	Deep	Middle	SEFL	DC72-500-036	Top	0	0	0	0	0	0	0	1	1
2016	DC7	Deep	Middle	SEFL	DC72-500-036	Side	0	0	0	0	0	0	0	0	0
2016	DC7	Deep	Middle	SEFL	DC72-500-099	Bottom	0	0	0	0	0	0	0	0	0
2016	DC7	Deep	Middle	SEFL	DC72-500-099	Top	0	0	0	0	0	0	0	1	1
2016	DC7	Deep	Middle	SEFL	DC72-500-099	Side	0	0	0	0	0	0	0	0	0
2016	DC7	Deep	Middle	SEFL	DC72-500-153	Bottom	0	0	0	0	0	0	0	1	1
2016	DC7	Deep	Middle	SEFL	DC72-500-153	Top	0	0	0	0	0	0	0	2	2
2016	DC7	Deep	Middle	SEFL	DC72-500-153	Side	0	0	0	0	0	0	0	0	0
2016	DC7	Deep	Middle	SEFL	DC72-500-169	Bottom	0	0	0	0	0	0	0	0	0
2016	DC7	Deep	Middle	SEFL	DC72-500-169	Top	0	0	0	0	0	0	0	1	1
2016	DC7	Deep	Middle	SEFL	DC72-500-169	Side	0	0	0	0	0	0	0	0	0
2016	DC7	Deep	Middle	SEFL	DC73-100-080	Bottom	0	0	0	0	0	0	0	0	0
2016	DC7	Deep	Middle	SEFL	DC73-100-080	Top	0	0	0	0	0	0	0	0	0
2016	DC7	Deep	Middle	SEFL	DC73-100-080	Side	0	0	0	0	0	0	0	0	0
2016	DC7	Deep	Middle	SEFL	DC73-100-109	Bottom	0	0	0	0	0	0	0	2	2
2016	DC7	Deep	Middle	SEFL	DC73-100-109	Top	0	0	0	0	0	0	0	0	0
2016	DC7	Deep	Middle	SEFL	DC73-100-109	Side	0	0	0	0	0	0	0	0	0
2016	DC7	Deep	Middle	SEFL	DC73-100-129	Bottom	0	0	0	0	0	0	0	0	0
2016	DC7	Deep	Middle	SEFL	DC73-100-129	Top	0	0	0	0	0	0	0	0	0
2016	DC7	Deep	Middle	SEFL	DC73-100-129	Side	0	0	0	0	0	0	0	0	0
2016	DC7	Deep	Middle	SEFL	DC73-500-059	Bottom	0	0	0	0	0	0	0	2	2
2016	DC7	Deep	Middle	SEFL	DC73-500-059	Top	0	0	0	0	0	0	0	0	0
2016	DC7	Deep	Middle	SEFL	DC73-500-059	Side	0	0	0	0	0	0	0	0	0
2016	DC7	Deep	Middle	SEFL	DC73-500-083	Bottom	0	0	0	0	0	0	0	0	0
2016	DC7	Deep	Middle	SEFL	DC73-500-083	Top	0	0	0	0	0	0	0	0	0
2016	DC7	Deep	Middle	SEFL	DC73-500-083	Side	0	0	0	0	0	0	0	0	0
2016	DC7	Deep	Middle	SEFL	DC73-500-134	Bottom	0	0	0	0	0	0	0	0	0
2016	DC7	Deep	Middle	SEFL	DC73-500-134	Top	0	0	0	2	0	0	2	0	2
2016	DC7	Deep	Middle	SEFL	DC73-500-134	Side	0	0	0	0	0	0	0	0	0
2016	DC7	Deep	Middle	SEFL	DC73-500-168	Bottom	0	0	0	0	0	0	0	2	2
2016	DC7	Deep	Middle	SEFL	DC73-500-168	Top	0	0	0	0	0	0	0	0	0
2016	DC7	Deep	Middle	SEFL	DC73-500-168	Side	0	0	0	0	0	0	0	0	0
2016	DC7	Deep	Middle	SEFL	DC74-100-000	Bottom	0	0	0	0	0	0	0	1	1
2016	DC7	Deep	Middle	SEFL	DC74-100-000	Top	0	0	0	0	0	0	0	0	0
2016	DC7	Deep	Middle	SEFL	DC74-100-000	Side	0	0	0	0	0	0	0	0	0
2016	DC7	Deep	Middle	SEFL	DC74-100-045	Bottom	0	0	0	0	0	0	0	0	0
2016	DC7	Deep	Middle	SEFL	DC74-100-045	Top	0	0	0	0	0	0	0	0	0
2016	DC7	Deep	Middle	SEFL	DC74-100-045	Side	0	0	0	0	0	0	0	0	0
2016	DC7	Deep	Middle	SEFL	DC74-100-156	Bottom	0	0	0	0	0	0	0	0	0
2016	DC7	Deep	Middle	SEFL	DC74-100-156	Top	0	0	0	1	0	0	0	0	0
2016	DC7	Deep	Middle	SEFL	DC74-100-156	Side	0	0	0	0	0	0	0	0	0
2016	DC7	Deep	Middle	SEFL	DC74-100-186	Bottom	0	0	0	0	0	0	0	0	0
2016	DC7	Deep	Middle	SEFL	DC74-100-186	Top	0	0	0	0	0	0	0	0	0
2016	DC7	Deep	Middle	SEFL	DC74-100-186	Side	0	0	0	0	0	0	0	0	0
2016	DC7	Deep	Middle	SEFL	DC74-500-037	Bottom	0	0	0	0	0	0	0	0	0
2016	DC7	Deep	Middle	SEFL	DC74-500-037	Top	0	0	0	0	0	0	0	0	0
2016	DC7	Deep	Middle	SEFL	DC74-500-037	Side	0	0	0	0	0	0	0	0	0
2016	DC7	Deep	Middle	SEFL	DC74-500-075	Bottom	0	0	0	0	0	0	0	0	0
2016	DC7	Deep	Middle	SEFL	DC74-500-075	Top	0	0	0	0	0	0	0	0	0
2016	DC7	Deep	Middle	SEFL	DC74-500-075	Side	0	0	0	0	0	0	0	0	0
2016	DC7	Deep	Middle	SEFL	DC74-500-136	Bottom	0	0	0	0	0	0	0	0	0
2016	DC7	Deep	Middle	SEFL	DC74-500-136	Top	0	0	0	0	0	0	0	0	0
2016	DC7	Deep	Middle	SEFL	DC74-500-136	Side	0	0	0	0	0	0	0	0	0
2016	DC7	Deep	Middle	SEFL	DC74-500-194	Bottom	0	0	0	0	0	0	0	1	1
2016	DC7	Deep	Middle	SEFL	DC74-500-194	Top	0	0	0	0	0	0	0	1	1
2016	DC7	Deep	Middle	SEFL	DC74-500-194	Side	0	0	0	0	0	0	0	0	0
2016	DC8	Shallow	Nearshore	SEFL	DC81-100-002	Bottom	0	0	0	0	0	0	0	0	0
2016	DC8	Shallow	Nearshore	SEFL	DC81-100-002	Top	0	0	0	0	0	0	0	2	2
2016	DC8	Shallow	Nearshore	SEFL	DC81-100-002	Side	0	0	0	0	0	0	0	0	0
2016	DC8	Shallow	Nearshore	SEFL	DC81-100-029	Bottom	0	0	0	0	0	0	0	0	0
2016	DC8	Shallow	Nearshore	SEFL	DC81-100-029	Top	0	0	0	2	0	0	2	0	2
2016	DC8	Shallow	Nearshore	SEFL	DC81-100-029	Side	0	0	0	0	0	0	0	0	0
2016	DC8	Shallow	Nearshore	SEFL	DC81-100-092	Bottom	0	0	0	0	0	0	0	0	0
2016	DC8	Shallow	Nearshore	SEFL	DC81-100-092	Top	0	0	0	0	0	0	0	6	6
2016	DC8	Shallow	Nearshore	SEFL	DC81-100-092	Side	0	0	0	0	0	0	0	0	0
2016	DC8	Shallow	Nearshore	SEFL	DC81-100-128	Bottom	0	0	0	0	0	0	0	0	0
2016	DC8	Shallow	Nearshore	SEFL	DC81-100-128	Top	0	0	0	0	0	0	0	1	1
2016	DC8	Shallow	Nearshore	SEFL	DC81-100-128	Side	0	0	0	0	0	0	0	0	0
2016	DC8	Shallow	Nearshore	SEFL	DC81-500-002	Bottom	0	0	0	0	0	0	0	0	0
2016	DC8	Shallow	Nearshore	SEFL	DC81-500-002	Top	0	0	0	0	0	0	0	1	1
2016	DC8	Shallow	Nearshore	SEFL	DC81-500-002	Side	0	0	0	0	0	0	0	0	0
2016	DC8	Shallow	Nearshore	SEFL	DC81-500-052	Bottom	0	0	0	0	0	0	0	0	0
2016	DC8	Shallow	Nearshore	SEFL	DC81-500-052	Top	0	0	0	0	0	0	0	1	1
2016	DC8	Shallow	Nearshore	SEFL	DC81-500-052	Side	0	0	0	0	0	0	0	0	0
2016	DC8	Shallow	Nearshore	SEFL	DC81-500-097	Bottom	0	0	0	0	0	0	0	0	0
2016	DC8	Shallow	Nearshore	SEFL	DC81-500-097	Top	0	0	0	0	0	0	0	1	1
2016	DC8	Shallow	Nearshore	SEFL	DC81-500-097	Side	0	0	0	0	0	0	0	0	0
2016	DC8	Shallow	Nearshore	SEFL	DC81-500-154	Bottom	0	0	0	0	0	0	0	0	0
2016	DC8	Shallow	Nearshore	SEFL	DC81-500-154	Top	0	0	0	0	0	0	0	0	0
2016	DC8	Shallow	Nearshore	SEFL	DC81-500-154	Side	0	0	0	0	0	0	0	0	0
2016	DC8	Shallow	Nearshore	SEFL	DC81-500-186	Bottom	0	0	0	0	0	0	0	0	0
2016	DC8	Shallow	Nearshore	SEFL	DC81-500-186	Top	0	0	0	0	0	0	0	4	4
2016	DC8	Shallow	Nearshore	SEFL	DC81-500-186	Side	0	0	0	0	0	0	0	0	0
2016	DC8	Shallow	Nearshore	SEFL	DC82-100-077	Bottom	0	0	0	0	0	0	0	0	0
2016	DC8	Shallow	Nearshore	SEFL	DC82-100-077	Top	0	0	0	0	0	0	0	2	2
2016	DC8	Shallow	Nearshore	SEFL	DC82-100-077	Side	0	0	0	0	0	0	0	0	0
2016	DC8	Shallow	Nearshore	SEFL	DC82-100-108	Bottom	0	0	0	0	0	0	0	0	0
2016	DC8	Shallow	Nearshore	SEFL	DC82-100-108	Top	0	0	0	1	0	0	1	5	6
2016	DC8	Shallow	Nearshore	SEFL	DC82-100-108	Side	0	0	0	0	0	0	0	0	0
2016	DC8	Shallow	Nearshore	SEFL	DC82-100-136	Bottom	0	0	0	0	0	0	0	0	0
2016	DC8	Shallow	Nearshore	SEFL	DC82-100-136	Top	0	0	0	0	0	0	0	3	3
2016	DC8	Shallow	Nearshore	SEFL	DC82-100-136	Side	0	0	0	0	0	0	0	0	0
2016	DC8	Shallow	Nearshore	SEFL	DC82-500-004	Bottom	0	0	0	0	0	0	0	0	0
2016	DC8	Shallow	Nearshore	SEFL	DC82-500-004	Top	0	0	0	0	0	0	0	6	6
2016	DC8	Shallow	Nearshore	SEFL	DC82-500-004	Side	0	0	0	0	0	0	0	0	0
2016	DC8	Shallow	Nearshore	SEFL	DC82-500-104	Bottom	0	0	0	0	0	0	0	0	0
2016	DC8	Shallow	Nearshore	SEFL	DC82-500-104	Top	0	0	0	0	0	0	0	1	1
2016	DC8	Shallow	Nearshore	SEFL	DC82-500-104	Side	0	0	0	0	0	0	0	0	0
2016	DC8	Shallow	Nearshore	SEFL	DC82-500-141	Bottom	0	0	0	0	0	0	0	0	0
2016	DC8	Shallow	Nearshore	SEFL	DC82-500-141	Top	0	0	0	0	0	0	0	1	1
2016	DC8	Shallow	Nearshore	SEFL	DC82-500-141	Side	0	0	0	0	0	0	0	0	0
2016	DC8	Shallow	Nearshore	SEFL	DC82-500-171	Bottom	0	0	0	0	0	0	0	0	0
2016	DC8	Shallow	Nearshore	SEFL	DC82-500-171	Top	0	0	0	2	0	0	2	7	9
2016	DC8	Shallow	Nearshore	SEFL	DC82-500-171	Side	0	0	0	0	0	0	0	0	0
2016	DC8	Shallow	Nearshore	SEFL	DC83-100-032	Bottom	0	0	0	0	0	0	0	0	0
2016	DC8	Shallow	Nearshore	SEFL	DC83-100-032	Top	0	0	0	0	0	0	0	0	0
2016	DC8	Shallow	Nearshore	SEFL	DC83-100-032	Side	0	0	0	0	0	0	0	0	0
2016	DC8	Shallow	Nearshore	SEFL	DC83-100-106	Bottom	0	0	0	0	0	0	0	0	0
2016	DC8	Shallow	Nearshore	SEFL	DC83-100-106	Top	0	0	0	0	0	0	1	0	1
2016	DC8	Shallow	Nearshore	SEFL	DC83-100-106	Side	0	1	0	0	0	0	0	0	0
2016	DC8	Shallow	Nearshore	SEFL	DC83-100-175	Bottom	0	0	0	0	0	0	0	0	0
2016	DC8	Shallow	Nearshore	SEFL	DC83-100-175	Top	0	0	0	0	0	0	0	3	3
2016	DC8	Shallow	Nearshore	SEFL	DC83-100-175	Side	0	0	0	0	0	0	0	0	0
2016	DC8	Shallow	Nearshore	SEFL	DC83-100-198	Bottom	0	0	0	0	0	0	0	0	0
2016	DC8	Shallow	Nearshore	SEFL	DC83-100-198	Top	0	0	0	0	0	0	0	1	1
2016	DC8	Shallow	Nearshore	SEFL	DC83-100-198	Side	0	0	0	0	0	0	0	0	0
2016	DC8	Shallow	Nearshore	SEFL	DC83-500-019	Bottom	0	0	0	0	0	0	0	0	0
2016	DC8	Shallow	Nearshore	SEFL	DC83-500-019	Top	0	0	0	0	0	0	0	0	0
2016	DC8	Shallow	Nearshore	SEFL	DC83-500-019	Side	0	0	0	0	0	0	0	0	0
2016	DC8	Shallow	Nearshore	SEFL	DC83-500-068	Bottom	0	0	0	0	0	0	0	0	0
2016	DC8	Shallow	Nearshore	SEFL	DC83-500-068	Top	0	0	0	0	0	0	0	3	3
2016	DC8	Shallow	Nearshore	SEFL	DC83-500-068	Side	0	0	0	0	0	0	0	0	0
2016	DC8	Shallow	Nearshore	SEFL	DC83-500-149	Bottom	0	0	0	0	0	0	0	0	0
2016	DC8	Shallow	Nearshore	SEFL	DC83-500-149	Top	0	0	0	0	0	0	0	2	2
2016	DC8	Shallow	Nearshore	SEFL	DC83-500-149	Side	0	0	0	0	0	0	0	0	0
2016	DC8	Shallow	Nearshore	SEFL	DC83-500-192	Bottom	0	0	0	0	0	0	0	0	0
2016	DC8	Shallow	Nearshore	SEFL	DC83-500-192	Top	0	1	0	0	0	0	1	1	2
2016	DC8	Shallow	Nearshore	SEFL	DC83-500-192	Side	0	0	0	0	0	0	0	0	0
2016	DC8	Shallow	Nearshore	SEFL	DC84-100-022	Bottom	0	0	0	0	0	0	0	0	0
2016	DC8	Shallow	Nearshore	SEFL	DC84-100-022	Top	0	0	0	0	0	1	1	2	3
2016	DC8	Shallow	Nearshore	SEFL	DC84-100-022	Side	0	0	0	0	0	0	0	0	0
2016	DC8	Shallow	Nearshore	SEFL	DC84-100-124	Bottom	0	0	0	0	0	0	0	0	0
2016	DC8	Shallow	Nearshore	SEFL	DC84-100-124	Top	0	0	0	0	0	0	0	3	3
2016	DC8	Shallow	Nearshore	SEFL	DC84-100-124	Side	0	0	0	0	0	0	0	0	0
2016	DC8	Shallow	Nearshore	SEFL	DC84-100-157	Bottom	0	0	0	0	0	0	0	0	0
2016	DC8	Shallow	Nearshore	SEFL	DC84-100-157	Top	0	0	0	0	0	0	0	6	6
2016	DC8	Shallow	Nearshore	SEFL	DC84-100-157	Side	0	0	0	0	0	0	0	0	0
2016	DC8	Shallow	Nearshore	SEFL	DC84-100-208	Bottom	0	0	0	0	0	0	0	0	0
2016	DC8	Shallow	Nearshore	SEFL	DC84-100-208	Top	0	0	0	0	0	0	0	4	4
2016	DC8	Shallow	Nearshore	SEFL	DC84-100-208	Side	0	0	0	0	0	0	0	0	0
2016	DC8	Shallow	Nearshore	SEFL	DC84-500-040	Bottom	0	0	0	0	0	0	0	0	0
2016	DC8	Shallow	Nearshore	SEFL	DC84-500-040	Top	0	0	0	1	0	0	1	0	1
2016	DC8	Shallow	Nearshore	SEFL	DC84-500-040	Side	0	0	0	0	0	0	0	0	0
2016	DC8	Shallow	Nearshore	SEFL	DC84-500-150	Bottom	0	0	0	0	0	0	0	0	0
2016	DC8	Shallow	Nearshore	SEFL	DC84-500-150	Top	0	0	0	1	0	1	2	8	10
2016	DC8	Shallow	Nearshore	SEFL	DC84-500-150	Side	0	0	0	0	0	0	0	0	0
2016	DC8	Shallow	Nearshore	SEFL	DC84-500-176	Bottom	0	0	0	0	0	0	0	0	0
2016	DC8	Shallow	Nearshore	SEFL	DC84-500-176	Top	0	0	0	0	0	0	0	3	3
2016	DC8	Shallow	Nearshore	SEFL	DC84-500-176	Side	0	0	0	0	0	0	0	0	0
2016	DC8	Shallow	Nearshore	SEFL	DC84-500-210	Bottom	0	0	0	0	0	0	0	0	0
2016	DC8	Shallow	Nearshore	SEFL	DC84-500-210	Top	0	0	0	0	0	0	0	1	1
2016	DC8	Shallow	Nearshore	SEFL	DC84-500-210	Side	0	0	0	0	0	0	0	0	0
2016	Red Dun	Shallow	Patch	Lower Keys	261-100-010	Top	0	0	0	0	0	0	0	0	0
2016	Red Dun	Shallow	Patch	Lower Keys	261-100-010	Bottom	0	0	0	0	0	0	0	0	0
2016	Red Dun	Shallow	Patch	Lower Keys	261-100-010	Side	0	0	0	0	0	0	0	0	0
2016	Red Dun	Shallow	Patch	Lower Keys	261-100-069	Top	0	0	0	0	0	0	0	0	0
2016	Red Dun	Shallow	Patch	Lower Keys	261-100-069	Bottom	0	0	0	0	0	0	0	0	0
2016	Red Dun	Shallow	Patch	Lower Keys	261-100-069	Side	0	0	0	0	0	0	0	0	0
2016	Red Dun	Shallow	Patch	Lower Keys	261-100-093	Top	0	0	0	0	0	0	0	0	0
2016	Red Dun	Shallow	Patch	Lower Keys	261-100-093	Bottom	0	0	0	0	0	0	0	0	0
2016	Red Dun	Shallow	Patch	Lower Keys	261-100-093	Side	0	0	0	0	0	0	0	0	0
2016	Red Dun	Shallow	Patch	Lower Keys	261-100-197	Top	0	0	0	0	0	0	0	0	0
2016	Red Dun	Shallow	Patch	Lower Keys	261-100-197	Bottom	0	0	0	0	0	0	0	0	0
2016	Red Dun	Shallow	Patch	Lower Keys	261-100-197	Side	0	0	0	0	0	0	0	0	0
2016	Red Dun	Shallow	Patch	Lower Keys	261-500-066	Top	0	0	0	0	0	0	0	0	0
2016	Red Dun	Shallow	Patch	Lower Keys	261-500-066	Bottom	0	0	0	0	0	0	0	0	0
2016	Red Dun	Shallow	Patch	Lower Keys	261-500-066	Side	0	0	0	0	0	0	0	0	0
2016	Red Dun	Shallow	Patch	Lower Keys	261-500-076	Top	0	0	0	0	0	0	0	0	0
2016	Red Dun	Shallow	Patch	Lower Keys	261-500-076	Bottom	0	0	0	0	0	0	0	0	0
2016	Red Dun	Shallow	Patch	Lower Keys	261-500-076	Side	0	0	0	0	0	0	0	0	0
2016	Red Dun	Shallow	Patch	Lower Keys	261-500-148	Top	0	0	1	0	0	0	1	0	2
2016	Red Dun	Shallow	Patch	Lower Keys	261-500-148	Bottom	0	0	0	0	0	0	0	0	0
2016	Red Dun	Shallow	Patch	Lower Keys	261-500-148	Side	0	0	0	0	0	0	0	0	0
2016	Red Dun	Shallow	Patch	Lower Keys	261-500-196	Top	0	0	0	0	0	0	0	0	0
2016	Red Dun	Shallow	Patch	Lower Keys	261-500-196	Bottom	0	0	0	0	0	0	0	0	0
2016	Red Dun	Shallow	Patch	Lower Keys	261-500-196	Side	0	0	0	0	0	0	0	0	0
2016	Red Dun	Shallow	Patch	Lower Keys	262-100-006	Top	0	0	0	0	0	0	0	0	0
2016	Red Dun	Shallow	Patch	Lower Keys	262-100-006	Bottom	0	0	0	0	0	0	0	0	0
2016	Red Dun	Shallow	Patch	Lower Keys	262-100-006	Side	0	0	0	0	0	0	0	0	0
2016	Red Dun	Shallow	Patch	Lower Keys	262-100-051	Top	0	0	0	0	0	0	0	0	0
2016	Red Dun	Shallow	Patch	Lower Keys	262-100-051	Bottom	0	0	0	0	0	0	0	0	0
2016	Red Dun	Shallow	Patch	Lower Keys	262-100-051	Side	0	0	0	0	0	0	0	0	0
2016	Red Dun	Shallow	Patch	Lower Keys	262-100-088	Top	0	0	0	0	0	0	0	0	0
2016	Red Dun	Shallow	Patch	Lower Keys	262-100-088	Bottom	0	0	0	0	0	0	0	0	0
2016	Red Dun	Shallow	Patch	Lower Keys	262-100-088	Side	0	0	0	0	0	0	0	0	0
2016	Red Dun	Shallow	Patch	Lower Keys	262-100-137	Top	0	0	0	0	0	0	0	0	0
2016	Red Dun	Shallow	Patch	Lower Keys	262-100-137	Bottom	0	0	0	0	0	0	0	0	0
2016	Red Dun	Shallow	Patch	Lower Keys	262-100-137	Side	0	0	0	0	0	0	0	0	0
2016	Red Dun	Shallow	Patch	Lower Keys	262-500-040	Top	0	0	0	0	0	0	0	0	0
2016	Red Dun	Shallow	Patch	Lower Keys	262-500-040	Bottom	0	0	0	0	0	0	0	0	0
2016	Red Dun	Shallow	Patch	Lower Keys	262-500-040	Side	0	0	0	0	0	0	0	0	0
2016	Red Dun	Shallow	Patch	Lower Keys	262-500-069	Top	0	0	0	0	0	0	0	0	0
2016	Red Dun	Shallow	Patch	Lower Keys	262-500-069	Bottom	0	0	0	0	0	0	0	0	0
2016	Red Dun	Shallow	Patch	Lower Keys	262-500-069	Side	0	0	0	0	0	0	0	0	0
2016	Red Dun	Shallow	Patch	Lower Keys	262-500-115	Top	0	0	2	0	0	0	2	0	4
2016	Red Dun	Shallow	Patch	Lower Keys	262-500-115	Bottom	0	0	0	0	0	0	0	0	0
2016	Red Dun	Shallow	Patch	Lower Keys	262-500-115	Side	0	0	0	0	0	0	0	0	0
2016	Red Dun	Shallow	Patch	Lower Keys	262-500-219	Top	0	0	1	0	0	0	1	0	2
2016	Red Dun	Shallow	Patch	Lower Keys	262-500-219	Bottom	0	0	0	0	0	0	0	0	0
2016	Red Dun	Shallow	Patch	Lower Keys	262-500-219	Side	0	0	0	0	0	0	0	0	0
2016	Red Dun	Shallow	Patch	Lower Keys	263-100-000	Top	0	0	2	0	0	0	2	0	4
2016	Red Dun	Shallow	Patch	Lower Keys	263-100-000	Bottom	0	0	0	0	0	0	0	0	0
2016	Red Dun	Shallow	Patch	Lower Keys	263-100-000	Side	0	0	0	0	0	0	0	0	0
2016	Red Dun	Shallow	Patch	Lower Keys	263-100-028	Top	0	0	2	0	0	0	2	0	4
2016	Red Dun	Shallow	Patch	Lower Keys	263-100-028	Bottom	0	0	0	0	0	0	0	0	0
2016	Red Dun	Shallow	Patch	Lower Keys	263-100-028	Side	0	0	0	0	0	0	0	0	0
2016	Red Dun	Shallow	Patch	Lower Keys	263-100-083	Top	0	0	1	0	0	0	1	0	2
2016	Red Dun	Shallow	Patch	Lower Keys	263-100-083	Bottom	0	0	0	0	0	0	0	0	0
2016	Red Dun	Shallow	Patch	Lower Keys	263-100-083	Side	0	0	0	0	0	0	0	0	0
2016	Red Dun	Shallow	Patch	Lower Keys	263-100-181	Top	0	0	2	0	0	0	2	0	4
2016	Red Dun	Shallow	Patch	Lower Keys	263-100-181	Bottom	0	0	0	0	0	0	0	0	0
2016	Red Dun	Shallow	Patch	Lower Keys	263-100-181	Side	0	0	0	0	0	0	0	0	0
2016	Red Dun	Shallow	Patch	Lower Keys	263-500-015	Top	1	0	0	0	0	0	1	0	2
2016	Red Dun	Shallow	Patch	Lower Keys	263-500-015	Bottom	0	0	0	0	0	0	0	0	0
2016	Red Dun	Shallow	Patch	Lower Keys	263-500-015	Side	0	0	0	0	0	0	0	0	0
2016	Red Dun	Shallow	Patch	Lower Keys	263-500-118	Top	0	0	0	0	0	0	0	0	0
2016	Red Dun	Shallow	Patch	Lower Keys	263-500-118	Bottom	0	0	0	0	0	0	0	0	0
2016	Red Dun	Shallow	Patch	Lower Keys	263-500-118	Side	0	0	0	0	0	0	0	0	0
2016	Red Dun	Shallow	Patch	Lower Keys	263-500-137	Top	0	0	0	0	0	0	0	0	0
2016	Red Dun	Shallow	Patch	Lower Keys	263-500-137	Bottom	0	0	0	0	0	0	0	0	0
2016	Red Dun	Shallow	Patch	Lower Keys	263-500-137	Side	0	0	0	0	0	0	0	0	0
2016	Red Dun	Shallow	Patch	Lower Keys	263-500-158	Top	0	0	0	0	0	0	0	0	0
2016	Red Dun	Shallow	Patch	Lower Keys	263-500-158	Bottom	0	0	0	0	0	0	0	0	0
2016	Red Dun	Shallow	Patch	Lower Keys	263-500-158	Side	0	0	0	0	0	0	0	0	0
2016	Red Dun	Shallow	Patch	Lower Keys	264-100-025	Top	0	0	1	0	0	0	1	0	2
2016	Red Dun	Shallow	Patch	Lower Keys	264-100-025	Bottom	0	0	0	0	0	0	0	0	0
2016	Red Dun	Shallow	Patch	Lower Keys	264-100-025	Side	0	0	0	0	0	0	0	0	0
2016	Red Dun	Shallow	Patch	Lower Keys	264-100-069	Top	0	0	2	0	0	0	2	0	4
2016	Red Dun	Shallow	Patch	Lower Keys	264-100-069	Bottom	0	0	0	0	0	0	0	0	0
2016	Red Dun	Shallow	Patch	Lower Keys	264-100-069	Side	0	0	0	0	0	0	0	0	0
2016	Red Dun	Shallow	Patch	Lower Keys	264-100-091	Top	0	0	0	0	0	0	0	0	0
2016	Red Dun	Shallow	Patch	Lower Keys	264-100-091	Bottom	0	0	0	0	0	0	0	0	0
2016	Red Dun	Shallow	Patch	Lower Keys	264-100-091	Side	0	0	0	0	0	0	0	0	0
2016	Red Dun	Shallow	Patch	Lower Keys	264-100-133	Top	0	0	1	0	0	0	1	0	2
2016	Red Dun	Shallow	Patch	Lower Keys	264-100-133	Bottom	0	0	0	0	0	0	0	0	0
2016	Red Dun	Shallow	Patch	Lower Keys	264-100-133	Side	0	0	0	0	0	0	0	0	0
2016	Red Dun	Shallow	Patch	Lower Keys	264-500-016	Top	0	0	0	5	0	0	5	0	10
2016	Red Dun	Shallow	Patch	Lower Keys	264-500-016	Bottom	0	0	0	0	0	0	0	0	0
2016	Red Dun	Shallow	Patch	Lower Keys	264-500-016	Side	0	0	0	0	0	0	0	0	0
2016	Red Dun	Shallow	Patch	Lower Keys	264-500-033	Top	0	0	1	1	0	0	2	0	4
2016	Red Dun	Shallow	Patch	Lower Keys	264-500-033	Bottom	0	0	0	0	0	0	0	0	0
2016	Red Dun	Shallow	Patch	Lower Keys	264-500-033	Side	0	0	0	0	0	0	0	0	0
2016	Red Dun	Shallow	Patch	Lower Keys	264-500-147	Top	0	0	0	0	0	0	0	0	0
2016	Red Dun	Shallow	Patch	Lower Keys	264-500-147	Bottom	0	0	0	0	0	0	0	0	0
2016	Red Dun	Shallow	Patch	Lower Keys	264-500-147	Side	0	0	0	0	0	0	0	0	0
2016	Red Dun	Shallow	Patch	Lower Keys	264-500-172	Top	0	0	1	0	0	0	1	0	2
2016	Red Dun	Shallow	Patch	Lower Keys	264-500-172	Bottom	0	0	0	0	0	0	0	0	0
2016	Red Dun	Shallow	Patch	Lower Keys	264-500-172	Side	0	0	0	0	0	0	0	0	0
2016	Porter Patch	Shallow	Patch	Upper Keys	321-100-017	Top	0	0	0	0	0	0	0	0	0
2016	Porter Patch	Shallow	Patch	Upper Keys	321-100-017	Bottom	0	0	0	0	0	0	0	0	0
2016	Porter Patch	Shallow	Patch	Upper Keys	321-100-017	Side	0	0	0	0	0	0	0	0	0
2016	Porter Patch	Shallow	Patch	Upper Keys	321-100-058	Top	0	0	0	0	0	1	1	0	2
2016	Porter Patch	Shallow	Patch	Upper Keys	321-100-058	Bottom	0	0	0	0	0	0	0	0	0
2016	Porter Patch	Shallow	Patch	Upper Keys	321-100-058	Side	0	0	0	0	0	0	0	0	0
2016	Porter Patch	Shallow	Patch	Upper Keys	321-100-136	Top	0	0	0	0	0	0	0	0	0
2016	Porter Patch	Shallow	Patch	Upper Keys	321-100-136	Bottom	0	0	0	0	0	1	1	0	2
2016	Porter Patch	Shallow	Patch	Upper Keys	321-100-136	Side	0	0	0	0	0	0	0	0	0
2016	Porter Patch	Shallow	Patch	Upper Keys	321-100-163	Top	0	0	0	0	0	0	0	0	0
2016	Porter Patch	Shallow	Patch	Upper Keys	321-100-163	Bottom	0	0	0	0	0	0	0	0	0
2016	Porter Patch	Shallow	Patch	Upper Keys	321-100-163	Side	0	0	0	0	0	0	0	0	0
2016	Porter Patch	Shallow	Patch	Upper Keys	321-500-024	Top	0	0	0	0	0	0	0	0	0
2016	Porter Patch	Shallow	Patch	Upper Keys	321-500-024	Bottom	0	0	0	0	0	0	0	0	0
2016	Porter Patch	Shallow	Patch	Upper Keys	321-500-024	Side	0	0	0	0	0	0	0	0	0
2016	Porter Patch	Shallow	Patch	Upper Keys	321-500-049	Top	0	0	0	0	0	0	0	0	0
2016	Porter Patch	Shallow	Patch	Upper Keys	321-500-049	Bottom	0	0	0	0	0	0	0	0	0
2016	Porter Patch	Shallow	Patch	Upper Keys	321-500-049	Side	0	0	0	0	0	0	0	0	0
2016	Porter Patch	Shallow	Patch	Upper Keys	321-500-085	Top	0	0	0	0	0	0	0	0	0
2016	Porter Patch	Shallow	Patch	Upper Keys	321-500-085	Bottom	0	0	0	0	0	0	0	0	0
2016	Porter Patch	Shallow	Patch	Upper Keys	321-500-085	Side	0	0	0	0	0	0	0	0	0
2016	Porter Patch	Shallow	Patch	Upper Keys	321-500-212	Top	0	0	0	0	0	0	0	0	0
2016	Porter Patch	Shallow	Patch	Upper Keys	321-500-212	Bottom	0	0	0	0	0	0	0	0	0
2016	Porter Patch	Shallow	Patch	Upper Keys	321-500-212	Side	0	0	0	0	0	0	0	0	0
2016	Porter Patch	Shallow	Patch	Upper Keys	322-100-026	Top	0	0	0	0	0	0	0	0	0
2016	Porter Patch	Shallow	Patch	Upper Keys	322-100-026	Bottom	0	0	0	0	0	0	0	0	0
2016	Porter Patch	Shallow	Patch	Upper Keys	322-100-026	Side	0	0	0	0	0	0	0	0	0
2016	Porter Patch	Shallow	Patch	Upper Keys	322-100-068	Top	0	0	0	0	0	0	0	0	0
2016	Porter Patch	Shallow	Patch	Upper Keys	322-100-068	Bottom	0	0	0	0	0	0	0	0	0
2016	Porter Patch	Shallow	Patch	Upper Keys	322-100-068	Side	0	0	0	0	0	0	0	0	0
2016	Porter Patch	Shallow	Patch	Upper Keys	322-100-118	Top	0	0	1	0	0	0	1	0	2
2016	Porter Patch	Shallow	Patch	Upper Keys	322-100-118	Bottom	0	0	0	0	0	0	0	0	0
2016	Porter Patch	Shallow	Patch	Upper Keys	322-100-118	Side	0	0	0	0	0	0	0	0	0
2016	Porter Patch	Shallow	Patch	Upper Keys	322-100-202	Top	0	0	0	0	0	0	0	0	0
2016	Porter Patch	Shallow	Patch	Upper Keys	322-100-202	Bottom	0	0	0	0	0	0	0	0	0
2016	Porter Patch	Shallow	Patch	Upper Keys	322-100-202	Side	0	0	0	0	0	0	0	0	0
2016	Porter Patch	Shallow	Patch	Upper Keys	322-100-223	Top	0	0	0	0	0	0	0	0	0
2016	Porter Patch	Shallow	Patch	Upper Keys	322-100-223	Bottom	0	0	0	0	0	0	0	0	0
2016	Porter Patch	Shallow	Patch	Upper Keys	322-100-223	Side	0	0	0	0	0	0	0	0	0
2016	Porter Patch	Shallow	Patch	Upper Keys	322-500-059	Top	0	0	0	0	0	0	0	0	0
2016	Porter Patch	Shallow	Patch	Upper Keys	322-500-059	Bottom	0	0	0	0	0	0	0	0	0
2016	Porter Patch	Shallow	Patch	Upper Keys	322-500-059	Side	0	0	0	0	0	0	0	0	0
2016	Porter Patch	Shallow	Patch	Upper Keys	322-500-070	Top	0	0	1	0	0	0	1	0	2
2016	Porter Patch	Shallow	Patch	Upper Keys	322-500-070	Bottom	0	0	0	0	0	0	0	0	0
2016	Porter Patch	Shallow	Patch	Upper Keys	322-500-070	Side	0	0	0	0	0	0	0	0	0
2016	Porter Patch	Shallow	Patch	Upper Keys	322-500-091	Top	0	0	0	0	0	0	0	0	0
2016	Porter Patch	Shallow	Patch	Upper Keys	322-500-091	Bottom	0	0	0	0	0	0	0	0	0
2016	Porter Patch	Shallow	Patch	Upper Keys	322-500-091	Side	0	0	0	0	0	0	0	0	0
2016	Porter Patch	Shallow	Patch	Upper Keys	323-100-021	Top	0	0	0	0	0	0	0	0	0
2016	Porter Patch	Shallow	Patch	Upper Keys	323-100-021	Bottom	0	0	0	0	0	0	0	0	0
2016	Porter Patch	Shallow	Patch	Upper Keys	323-100-021	Side	0	0	0	0	0	0	0	0	0
2016	Porter Patch	Shallow	Patch	Upper Keys	323-100-072	Top	0	0	0	0	0	0	0	0	0
2016	Porter Patch	Shallow	Patch	Upper Keys	323-100-072	Bottom	0	0	0	0	0	0	0	0	0
2016	Porter Patch	Shallow	Patch	Upper Keys	323-100-072	Side	0	0	0	0	0	0	0	0	0
2016	Porter Patch	Shallow	Patch	Upper Keys	323-100-115	Top	0	0	0	0	0	0	0	0	0
2016	Porter Patch	Shallow	Patch	Upper Keys	323-100-115	Bottom	0	0	0	0	0	0	0	1	1
2016	Porter Patch	Shallow	Patch	Upper Keys	323-100-115	Side	0	0	0	0	0	0	0	0	0
2016	Porter Patch	Shallow	Patch	Upper Keys	323-100-126	Top	0	0	0	0	0	0	0	0	0
2016	Porter Patch	Shallow	Patch	Upper Keys	323-100-126	Bottom	0	0	0	0	0	0	0	0	0
2016	Porter Patch	Shallow	Patch	Upper Keys	323-100-126	Side	0	0	0	0	0	0	0	0	0
2016	Porter Patch	Shallow	Patch	Upper Keys	323-100-223	Top	0	0	0	0	0	0	0	0	0
2016	Porter Patch	Shallow	Patch	Upper Keys	323-100-223	Bottom	0	0	0	0	0	0	0	0	0
2016	Porter Patch	Shallow	Patch	Upper Keys	323-100-223	Side	0	0	0	0	0	0	0	0	0
2016	Porter Patch	Shallow	Patch	Upper Keys	323-500-064	Top	0	0	0	0	0	0	0	0	0
2016	Porter Patch	Shallow	Patch	Upper Keys	323-500-064	Bottom	0	0	0	0	0	0	0	0	0
2016	Porter Patch	Shallow	Patch	Upper Keys	323-500-064	Side	0	0	0	0	0	0	0	0	0
2016	Porter Patch	Shallow	Patch	Upper Keys	323-500-144	Top	0	0	0	0	0	0	0	0	0
2016	Porter Patch	Shallow	Patch	Upper Keys	323-500-144	Bottom	0	0	0	0	0	0	0	0	0
2016	Porter Patch	Shallow	Patch	Upper Keys	323-500-144	Side	0	0	0	0	0	0	0	0	0
2016	Porter Patch	Shallow	Patch	Upper Keys	323-500-156	Top	0	0	0	0	0	0	0	0	0
2016	Porter Patch	Shallow	Patch	Upper Keys	323-500-156	Bottom	0	0	0	0	0	0	0	0	0
2016	Porter Patch	Shallow	Patch	Upper Keys	323-500-156	Side	0	0	0	0	0	0	0	0	0
2016	Porter Patch	Shallow	Patch	Upper Keys	324-100-022	Top	0	0	0	1	0	0	1	0	2
2016	Porter Patch	Shallow	Patch	Upper Keys	324-100-022	Bottom	2	0	0	0	0	0	2	0	4
2016	Porter Patch	Shallow	Patch	Upper Keys	324-100-022	Side	0	0	0	0	0	0	0	0	0
2016	Porter Patch	Shallow	Patch	Upper Keys	324-100-046	Top	0	0	0	0	0	0	0	0	0
2016	Porter Patch	Shallow	Patch	Upper Keys	324-100-046	Bottom	0	0	0	0	0	0	0	0	0
2016	Porter Patch	Shallow	Patch	Upper Keys	324-100-046	Side	0	0	0	0	0	0	0	0	0
2016	Porter Patch	Shallow	Patch	Upper Keys	324-100-095	Top	0	0	4	0	0	0	4	0	8
2016	Porter Patch	Shallow	Patch	Upper Keys	324-100-095	Bottom	0	0	0	0	0	0	0	0	0
2016	Porter Patch	Shallow	Patch	Upper Keys	324-100-095	Side	0	0	0	0	0	0	0	0	0
2016	Porter Patch	Shallow	Patch	Upper Keys	324-100-199	Top	0	0	0	0	0	0	0	0	0
2016	Porter Patch	Shallow	Patch	Upper Keys	324-100-199	Bottom	0	0	0	0	0	0	0	0	0
2016	Porter Patch	Shallow	Patch	Upper Keys	324-100-199	Side	0	0	0	0	0	0	0	0	0
2016	Porter Patch	Shallow	Patch	Upper Keys	324-500-035	Top	0	0	0	0	0	0	0	0	0
2016	Porter Patch	Shallow	Patch	Upper Keys	324-500-035	Bottom	0	0	0	0	0	0	0	0	0
2016	Porter Patch	Shallow	Patch	Upper Keys	324-500-035	Side	0	0	0	0	0	0	0	0	0
2016	Porter Patch	Shallow	Patch	Upper Keys	324-500-064	Top	0	0	0	0	0	0	0	0	0
2016	Porter Patch	Shallow	Patch	Upper Keys	324-500-064	Bottom	1	0	0	0	0	0	1	0	2
2016	Porter Patch	Shallow	Patch	Upper Keys	324-500-064	Side	0	0	0	0	0	0	0	0	0
2016	Porter Patch	Shallow	Patch	Upper Keys	324-500-158	Top	0	0	1	0	0	0	1	0	2
2016	Porter Patch	Shallow	Patch	Upper Keys	324-500-158	Bottom	0	0	0	0	0	0	0	0	0
2016	Porter Patch	Shallow	Patch	Upper Keys	324-500-158	Side	0	0	0	0	0	0	0	0	0
2016	Porter Patch	Shallow	Patch	Upper Keys	324-500-209	Top	0	0	0	0	0	0	0	0	0
2016	Porter Patch	Shallow	Patch	Upper Keys	324-500-209	Bottom	0	0	0	0	0	0	0	0	0
2016	Porter Patch	Shallow	Patch	Upper Keys	324-500-209	Side	0	0	0	0	0	0	0	0	0
2016	Admiral Patch	Shallow	Patch	Upper Keys	331-100-098	Top	0	0	0	0	0	0	0	0	0
2016	Admiral Patch	Shallow	Patch	Upper Keys	331-100-098	Bottom	0	0	0	0	0	0	0	0	0
2016	Admiral Patch	Shallow	Patch	Upper Keys	331-100-098	Side	0	0	0	0	0	0	0	1	1
2016	Admiral Patch	Shallow	Patch	Upper Keys	331-100-139	Top	0	0	0	0	0	0	0	0	0
2016	Admiral Patch	Shallow	Patch	Upper Keys	331-100-139	Bottom	0	0	0	0	0	0	0	0	0
2016	Admiral Patch	Shallow	Patch	Upper Keys	331-100-139	Side	0	0	0	0	0	0	0	0	0
2016	Admiral Patch	Shallow	Patch	Upper Keys	331-100-183	Top	0	0	0	0	0	0	0	0	0
2016	Admiral Patch	Shallow	Patch	Upper Keys	331-100-183	Bottom	0	0	0	0	0	0	0	0	0
2016	Admiral Patch	Shallow	Patch	Upper Keys	331-100-183	Side	0	0	0	0	0	0	0	0	0
2016	Admiral Patch	Shallow	Patch	Upper Keys	331-500-012	Top	0	0	0	0	0	0	0	0	0
2016	Admiral Patch	Shallow	Patch	Upper Keys	331-500-012	Bottom	0	0	0	0	0	0	0	0	0
2016	Admiral Patch	Shallow	Patch	Upper Keys	331-500-012	Side	0	0	0	0	0	0	0	0	0
2016	Admiral Patch	Shallow	Patch	Upper Keys	331-500-033	Top	0	0	0	0	0	0	0	0	0
2016	Admiral Patch	Shallow	Patch	Upper Keys	331-500-033	Bottom	0	0	0	0	0	0	0	0	0
2016	Admiral Patch	Shallow	Patch	Upper Keys	331-500-033	Side	0	0	0	0	0	0	0	0	0
2016	Admiral Patch	Shallow	Patch	Upper Keys	331-500-104	Top	0	0	0	0	0	0	0	0	0
2016	Admiral Patch	Shallow	Patch	Upper Keys	331-500-104	Bottom	0	0	0	0	0	0	0	0	0
2016	Admiral Patch	Shallow	Patch	Upper Keys	331-500-104	Side	0	0	0	0	0	0	0	0	0
2016	Admiral Patch	Shallow	Patch	Upper Keys	331-500-180	Top	0	0	0	0	0	0	0	0	0
2016	Admiral Patch	Shallow	Patch	Upper Keys	331-500-180	Bottom	0	0	0	0	0	0	0	0	0
2016	Admiral Patch	Shallow	Patch	Upper Keys	331-500-180	Side	0	0	0	0	0	0	0	0	0
2016	Admiral Patch	Shallow	Patch	Upper Keys	331-500-221	Top	0	0	0	0	0	0	0	0	0
2016	Admiral Patch	Shallow	Patch	Upper Keys	331-500-221	Bottom	0	0	0	0	0	0	0	0	0
2016	Admiral Patch	Shallow	Patch	Upper Keys	331-500-221	Side	0	0	0	0	0	0	0	0	0
2016	Admiral Patch	Shallow	Patch	Upper Keys	332-100-024	Top	0	0	0	0	0	0	0	0	0
2016	Admiral Patch	Shallow	Patch	Upper Keys	332-100-024	Bottom	0	0	0	0	0	0	0	0	0
2016	Admiral Patch	Shallow	Patch	Upper Keys	332-100-024	Side	0	0	0	0	0	0	0	0	0
2016	Admiral Patch	Shallow	Patch	Upper Keys	332-100-094	Top	0	0	0	0	0	0	0	0	0
2016	Admiral Patch	Shallow	Patch	Upper Keys	332-100-094	Bottom	0	0	0	0	0	0	0	0	0
2016	Admiral Patch	Shallow	Patch	Upper Keys	332-100-094	Side	0	0	0	0	0	0	0	0	0
2016	Admiral Patch	Shallow	Patch	Upper Keys	332-100-102	Top	0	0	0	0	0	0	0	0	0
2016	Admiral Patch	Shallow	Patch	Upper Keys	332-100-102	Bottom	0	0	0	0	0	0	0	0	0
2016	Admiral Patch	Shallow	Patch	Upper Keys	332-100-102	Side	0	0	0	0	0	0	0	0	0
2016	Admiral Patch	Shallow	Patch	Upper Keys	332-100-177	Top	0	0	0	0	0	0	0	0	0
2016	Admiral Patch	Shallow	Patch	Upper Keys	332-100-177	Bottom	0	0	0	0	0	0	0	0	0
2016	Admiral Patch	Shallow	Patch	Upper Keys	332-100-177	Side	0	0	0	0	0	0	0	0	0
2016	Admiral Patch	Shallow	Patch	Upper Keys	332-500-017	Top	0	0	0	0	0	0	0	0	0
2016	Admiral Patch	Shallow	Patch	Upper Keys	332-500-017	Bottom	0	0	0	0	0	0	0	0	0
2016	Admiral Patch	Shallow	Patch	Upper Keys	332-500-017	Side	0	0	0	0	0	0	0	0	0
2016	Admiral Patch	Shallow	Patch	Upper Keys	332-500-081	Top	0	0	0	0	0	0	0	0	0
2016	Admiral Patch	Shallow	Patch	Upper Keys	332-500-081	Bottom	0	0	0	0	0	0	0	0	0
2016	Admiral Patch	Shallow	Patch	Upper Keys	332-500-081	Side	0	0	0	0	0	0	0	0	0
2016	Admiral Patch	Shallow	Patch	Upper Keys	332-500-094	Top	0	0	0	0	0	0	0	0	0
2016	Admiral Patch	Shallow	Patch	Upper Keys	332-500-094	Bottom	0	0	0	0	0	0	0	0	0
2016	Admiral Patch	Shallow	Patch	Upper Keys	332-500-094	Side	0	0	0	0	0	0	0	0	0
2016	Admiral Patch	Shallow	Patch	Upper Keys	332-500-154	Top	0	0	0	0	0	0	0	0	0
2016	Admiral Patch	Shallow	Patch	Upper Keys	332-500-154	Bottom	0	0	0	0	0	0	0	0	0
2016	Admiral Patch	Shallow	Patch	Upper Keys	332-500-154	Side	0	0	0	0	0	0	0	0	0
2016	Admiral Patch	Shallow	Patch	Upper Keys	333-100-060	Top	0	0	0	0	0	0	0	0	0
2016	Admiral Patch	Shallow	Patch	Upper Keys	333-100-060	Bottom	0	0	0	0	0	0	0	0	0
2016	Admiral Patch	Shallow	Patch	Upper Keys	333-100-060	Side	0	0	0	0	0	0	0	0	0
2016	Admiral Patch	Shallow	Patch	Upper Keys	333-100-084	Top	0	0	0	0	0	0	0	0	0
2016	Admiral Patch	Shallow	Patch	Upper Keys	333-100-084	Bottom	0	0	0	0	0	0	0	0	0
2016	Admiral Patch	Shallow	Patch	Upper Keys	333-100-084	Side	0	0	0	0	0	0	0	0	0
2016	Admiral Patch	Shallow	Patch	Upper Keys	333-100-091	Top	0	0	0	0	0	0	0	0	0
2016	Admiral Patch	Shallow	Patch	Upper Keys	333-100-091	Bottom	0	0	0	0	0	0	0	0	0
2016	Admiral Patch	Shallow	Patch	Upper Keys	333-100-091	Side	0	0	0	0	0	0	0	0	0
2016	Admiral Patch	Shallow	Patch	Upper Keys	333-100-192	Top	0	0	0	0	0	0	0	0	0
2016	Admiral Patch	Shallow	Patch	Upper Keys	333-100-192	Bottom	0	0	0	0	0	0	0	0	0
2016	Admiral Patch	Shallow	Patch	Upper Keys	333-100-192	Side	0	0	0	0	0	0	0	0	0
2016	Admiral Patch	Shallow	Patch	Upper Keys	333-500-022	Top	0	0	0	0	0	0	0	0	0
2016	Admiral Patch	Shallow	Patch	Upper Keys	333-500-022	Bottom	0	0	0	0	0	0	0	0	0
2016	Admiral Patch	Shallow	Patch	Upper Keys	333-500-022	Side	0	0	0	0	0	0	0	0	0
2016	Admiral Patch	Shallow	Patch	Upper Keys	333-500-111	Top	0	0	0	0	0	0	0	0	0
2016	Admiral Patch	Shallow	Patch	Upper Keys	333-500-111	Bottom	0	0	0	0	0	0	0	0	0
2016	Admiral Patch	Shallow	Patch	Upper Keys	333-500-111	Side	0	0	0	0	0	0	0	0	0
2016	Admiral Patch	Shallow	Patch	Upper Keys	333-500-154	Top	0	0	0	1	0	0	1	0	2
2016	Admiral Patch	Shallow	Patch	Upper Keys	333-500-154	Bottom	0	0	0	0	0	0	0	0	0
2016	Admiral Patch	Shallow	Patch	Upper Keys	333-500-154	Side	0	0	0	0	0	0	0	0	0
2016	Admiral Patch	Shallow	Patch	Upper Keys	333-500-195	Top	0	0	0	0	0	0	0	0	0
2016	Admiral Patch	Shallow	Patch	Upper Keys	333-500-195	Bottom	0	0	0	0	0	0	0	0	0
2016	Admiral Patch	Shallow	Patch	Upper Keys	333-500-195	Side	0	0	0	0	0	0	0	0	0
2016	Admiral Patch	Shallow	Patch	Upper Keys	334-100-034	Top	0	0	0	0	0	0	0	0	0
2016	Admiral Patch	Shallow	Patch	Upper Keys	334-100-034	Bottom	0	0	0	0	0	0	0	0	0
2016	Admiral Patch	Shallow	Patch	Upper Keys	334-100-034	Side	0	0	0	0	0	0	0	0	0
2016	Admiral Patch	Shallow	Patch	Upper Keys	334-100-067	Top	0	0	6	0	0	0	6	0	12
2016	Admiral Patch	Shallow	Patch	Upper Keys	334-100-067	Bottom	0	0	0	0	0	0	0	0	0
2016	Admiral Patch	Shallow	Patch	Upper Keys	334-100-067	Side	0	0	0	0	0	0	0	0	0
2016	Admiral Patch	Shallow	Patch	Upper Keys	334-100-139	Top	0	0	0	0	0	0	0	0	0
2016	Admiral Patch	Shallow	Patch	Upper Keys	334-100-139	Bottom	0	0	0	0	0	0	0	0	0
2016	Admiral Patch	Shallow	Patch	Upper Keys	334-100-139	Side	0	0	0	0	0	0	0	0	0
2016	Admiral Patch	Shallow	Patch	Upper Keys	334-100-194	Top	0	0	0	0	0	0	0	0	0
2016	Admiral Patch	Shallow	Patch	Upper Keys	334-100-194	Bottom	0	0	0	0	0	0	0	0	0
2016	Admiral Patch	Shallow	Patch	Upper Keys	334-100-194	Side	0	0	0	0	0	0	0	0	0
2016	Admiral Patch	Shallow	Patch	Upper Keys	334-500-021	Top	0	0	0	0	0	0	0	0	0
2016	Admiral Patch	Shallow	Patch	Upper Keys	334-500-021	Bottom	0	0	0	0	0	0	0	0	0
2016	Admiral Patch	Shallow	Patch	Upper Keys	334-500-021	Side	0	0	0	0	0	0	0	0	0
2016	Admiral Patch	Shallow	Patch	Upper Keys	334-500-067	Top	0	0	0	0	0	0	0	0	0
2016	Admiral Patch	Shallow	Patch	Upper Keys	334-500-067	Bottom	0	0	0	0	0	0	0	0	0
2016	Admiral Patch	Shallow	Patch	Upper Keys	334-500-067	Side	0	0	0	0	0	0	0	0	0
2016	Admiral Patch	Shallow	Patch	Upper Keys	334-500-134	Top	0	0	0	0	0	0	0	0	0
2016	Admiral Patch	Shallow	Patch	Upper Keys	334-500-134	Bottom	0	0	0	0	0	0	0	0	0
2016	Admiral Patch	Shallow	Patch	Upper Keys	334-500-134	Side	0	0	0	0	0	0	0	0	0
2016	Admiral Patch	Shallow	Patch	Upper Keys	334-500-222	Top	0	0	1	0	0	0	1	0	2
2016	Admiral Patch	Shallow	Patch	Upper Keys	334-500-222	Bottom	0	0	0	0	0	0	0	0	0
2016	Admiral Patch	Shallow	Patch	Upper Keys	334-500-222	Side	0	0	0	0	0	0	0	0	0
2016	West Turtle Shoals	Shallow	Patch	Middle Keys	341-100-062	Top	0	0	0	0	0	0	0	0	0
2016	West Turtle Shoals	Shallow	Patch	Middle Keys	341-100-062	Bottom	0	0	0	0	0	0	0	0	0
2016	West Turtle Shoals	Shallow	Patch	Middle Keys	341-100-062	Side	0	0	0	0	0	0	0	0	0
2016	West Turtle Shoals	Shallow	Patch	Middle Keys	341-100-096	Top	0	0	1	0	0	0	1	0	2
2016	West Turtle Shoals	Shallow	Patch	Middle Keys	341-100-096	Bottom	0	0	1	0	0	0	1	0	2
2016	West Turtle Shoals	Shallow	Patch	Middle Keys	341-100-096	Side	0	0	0	0	0	0	0	0	0
2016	West Turtle Shoals	Shallow	Patch	Middle Keys	341-100-116	Top	0	0	0	0	0	0	0	0	0
2016	West Turtle Shoals	Shallow	Patch	Middle Keys	341-100-116	Bottom	0	0	0	0	0	0	0	0	0
2016	West Turtle Shoals	Shallow	Patch	Middle Keys	341-100-116	Side	0	0	0	0	0	0	0	0	0
2016	West Turtle Shoals	Shallow	Patch	Middle Keys	341-100-162	Top	0	0	1	1	0	0	1	0	3
2016	West Turtle Shoals	Shallow	Patch	Middle Keys	341-100-162	Bottom	0	0	0	0	0	0	0	0	0
2016	West Turtle Shoals	Shallow	Patch	Middle Keys	341-100-162	Side	0	0	0	0	0	0	0	0	0
2016	West Turtle Shoals	Shallow	Patch	Middle Keys	341-500-049	Top	0	0	0	0	0	0	0	0	0
2016	West Turtle Shoals	Shallow	Patch	Middle Keys	341-500-049	Bottom	0	0	0	0	0	0	0	0	0
2016	West Turtle Shoals	Shallow	Patch	Middle Keys	341-500-049	Side	0	0	0	0	0	0	0	0	0
2016	West Turtle Shoals	Shallow	Patch	Middle Keys	341-500-078	Top	0	0	2	1	0	0	3	0	6
2016	West Turtle Shoals	Shallow	Patch	Middle Keys	341-500-078	Bottom	0	0	0	0	0	0	0	0	0
2016	West Turtle Shoals	Shallow	Patch	Middle Keys	341-500-078	Side	0	0	0	0	0	0	0	0	0
2016	West Turtle Shoals	Shallow	Patch	Middle Keys	341-500-088	Top	0	0	1	0	0	0	1	0	2
2016	West Turtle Shoals	Shallow	Patch	Middle Keys	341-500-088	Bottom	0	0	0	0	0	0	0	0	0
2016	West Turtle Shoals	Shallow	Patch	Middle Keys	341-500-088	Side	0	0	0	0	0	0	0	0	0
2016	West Turtle Shoals	Shallow	Patch	Middle Keys	341-500-230	Top	0	0	1	0	0	0	1	0	2
2016	West Turtle Shoals	Shallow	Patch	Middle Keys	341-500-230	Bottom	0	0	0	0	0	0	0	0	0
2016	West Turtle Shoals	Shallow	Patch	Middle Keys	341-500-230	Side	0	0	0	0	0	0	0	0	0
2016	West Turtle Shoals	Shallow	Patch	Middle Keys	342-100-003	Top	0	0	0	0	0	0	0	0	0
2016	West Turtle Shoals	Shallow	Patch	Middle Keys	342-100-003	Bottom	0	0	0	0	0	0	0	0	0
2016	West Turtle Shoals	Shallow	Patch	Middle Keys	342-100-003	Side	0	0	0	0	0	0	0	0	0
2016	West Turtle Shoals	Shallow	Patch	Middle Keys	342-100-033	Top	0	0	0	0	0	0	0	0	0
2016	West Turtle Shoals	Shallow	Patch	Middle Keys	342-100-033	Bottom	0	0	0	0	0	0	0	0	0
2016	West Turtle Shoals	Shallow	Patch	Middle Keys	342-100-033	Side	0	0	0	0	0	0	0	0	0
2016	West Turtle Shoals	Shallow	Patch	Middle Keys	342-100-156	Top	0	0	0	1	0	0	1	0	2
2016	West Turtle Shoals	Shallow	Patch	Middle Keys	342-100-156	Bottom	0	0	0	0	0	0	0	0	0
2016	West Turtle Shoals	Shallow	Patch	Middle Keys	342-100-156	Side	0	0	0	0	0	0	0	0	0
2016	West Turtle Shoals	Shallow	Patch	Middle Keys	342-100-199	Top	0	0	0	0	0	0	0	0	0
2016	West Turtle Shoals	Shallow	Patch	Middle Keys	342-100-199	Bottom	0	0	0	0	0	1	1	0	2
2016	West Turtle Shoals	Shallow	Patch	Middle Keys	342-100-199	Side	0	0	0	0	0	0	0	0	0
2016	West Turtle Shoals	Shallow	Patch	Middle Keys	342-500-023	Top	0	0	0	0	0	0	0	0	0
2016	West Turtle Shoals	Shallow	Patch	Middle Keys	342-500-023	Bottom	0	0	0	1	0	0	1	0	2
2016	West Turtle Shoals	Shallow	Patch	Middle Keys	342-500-023	Side	0	0	0	0	0	0	0	0	0
2016	West Turtle Shoals	Shallow	Patch	Middle Keys	342-500-061	Top	0	0	0	0	0	0	0	0	0
2016	West Turtle Shoals	Shallow	Patch	Middle Keys	342-500-061	Bottom	0	0	0	1	0	0	1	0	2
2016	West Turtle Shoals	Shallow	Patch	Middle Keys	342-500-061	Side	0	0	0	0	0	0	0	0	0
2016	West Turtle Shoals	Shallow	Patch	Middle Keys	342-500-134	Top	0	0	0	0	0	0	0	0	0
2016	West Turtle Shoals	Shallow	Patch	Middle Keys	342-500-134	Bottom	0	0	0	0	0	0	0	0	0
2016	West Turtle Shoals	Shallow	Patch	Middle Keys	342-500-134	Side	0	0	0	0	0	0	0	0	0
2016	West Turtle Shoals	Shallow	Patch	Middle Keys	342-500-205	Top	0	0	0	0	0	0	0	0	0
2016	West Turtle Shoals	Shallow	Patch	Middle Keys	342-500-205	Bottom	0	0	0	0	0	0	0	0	0
2016	West Turtle Shoals	Shallow	Patch	Middle Keys	342-500-205	Side	0	0	0	0	0	0	0	0	0
2016	West Turtle Shoals	Shallow	Patch	Middle Keys	343-100-008	Top	0	0	2	0	0	0	2	0	4
2016	West Turtle Shoals	Shallow	Patch	Middle Keys	343-100-008	Bottom	2	0	0	1	0	0	3	0	6
2016	West Turtle Shoals	Shallow	Patch	Middle Keys	343-100-008	Side	0	0	0	0	0	0	0	0	0
2016	West Turtle Shoals	Shallow	Patch	Middle Keys	343-100-023	Top	0	0	3	0	0	0	3	0	6
2016	West Turtle Shoals	Shallow	Patch	Middle Keys	343-100-023	Bottom	0	0	0	0	0	0	0	0	0
2016	West Turtle Shoals	Shallow	Patch	Middle Keys	343-100-023	Side	0	0	0	0	0	0	0	0	0
2016	West Turtle Shoals	Shallow	Patch	Middle Keys	343-100-146	Top	0	0	1	1	0	0	2	0	4
2016	West Turtle Shoals	Shallow	Patch	Middle Keys	343-100-146	Bottom	0	0	0	0	0	0	0	0	0
2016	West Turtle Shoals	Shallow	Patch	Middle Keys	343-100-146	Side	0	0	0	0	0	0	0	0	0
2016	West Turtle Shoals	Shallow	Patch	Middle Keys	343-100-193	Top	0	0	0	0	0	0	0	0	0
2016	West Turtle Shoals	Shallow	Patch	Middle Keys	343-100-193	Bottom	0	0	0	0	0	0	0	0	0
2016	West Turtle Shoals	Shallow	Patch	Middle Keys	343-100-193	Side	0	0	0	0	0	0	0	0	0
2016	West Turtle Shoals	Shallow	Patch	Middle Keys	343-500-008	Top	0	0	0	0	0	0	0	0	0
2016	West Turtle Shoals	Shallow	Patch	Middle Keys	343-500-008	Bottom	0	0	0	0	0	0	0	0	0
2016	West Turtle Shoals	Shallow	Patch	Middle Keys	343-500-008	Side	0	0	0	0	0	0	0	0	0
2016	West Turtle Shoals	Shallow	Patch	Middle Keys	343-500-045	Top	0	0	0	2	0	0	2	0	4
2016	West Turtle Shoals	Shallow	Patch	Middle Keys	343-500-045	Bottom	0	0	0	0	0	0	0	0	0
2016	West Turtle Shoals	Shallow	Patch	Middle Keys	343-500-045	Side	0	0	0	0	0	0	0	0	0
2016	West Turtle Shoals	Shallow	Patch	Middle Keys	343-500-094	Top	0	0	3	0	0	0	3	0	6
2016	West Turtle Shoals	Shallow	Patch	Middle Keys	343-500-094	Bottom	0	0	0	0	0	0	0	0	0
2016	West Turtle Shoals	Shallow	Patch	Middle Keys	343-500-094	Side	0	0	0	0	0	0	0	0	0
2016	West Turtle Shoals	Shallow	Patch	Middle Keys	343-500-201	Top	0	0	0	0	0	0	0	0	0
2016	West Turtle Shoals	Shallow	Patch	Middle Keys	343-500-201	Bottom	0	0	0	0	0	0	0	0	0
2016	West Turtle Shoals	Shallow	Patch	Middle Keys	343-500-201	Side	0	0	0	0	0	0	0	0	0
2016	West Turtle Shoals	Shallow	Patch	Middle Keys	344-100-060	Top	0	0	0	0	0	0	0	1	1
2016	West Turtle Shoals	Shallow	Patch	Middle Keys	344-100-060	Bottom	0	0	0	0	0	0	0	0	0
2016	West Turtle Shoals	Shallow	Patch	Middle Keys	344-100-060	Side	0	0	0	0	0	0	0	0	0
2016	West Turtle Shoals	Shallow	Patch	Middle Keys	344-100-116	Top	0	0	0	0	0	0	0	0	0
2016	West Turtle Shoals	Shallow	Patch	Middle Keys	344-100-116	Bottom	0	0	1	0	0	0	1	0	2
2016	West Turtle Shoals	Shallow	Patch	Middle Keys	344-100-116	Side	0	0	0	0	0	0	0	0	0
2016	West Turtle Shoals	Shallow	Patch	Middle Keys	344-100-132	Top	0	0	1	0	0	0	1	0	2
2016	West Turtle Shoals	Shallow	Patch	Middle Keys	344-100-132	Bottom	0	0	0	0	0	0	0	0	0
2016	West Turtle Shoals	Shallow	Patch	Middle Keys	344-100-132	Side	0	0	0	0	0	0	0	0	0
2016	West Turtle Shoals	Shallow	Patch	Middle Keys	344-100-180	Top	0	0	0	0	0	0	0	0	0
2016	West Turtle Shoals	Shallow	Patch	Middle Keys	344-100-180	Bottom	0	0	0	0	0	0	0	0	0
2016	West Turtle Shoals	Shallow	Patch	Middle Keys	344-100-180	Side	0	0	0	0	0	0	0	0	0
2016	West Turtle Shoals	Shallow	Patch	Middle Keys	344-500-035	Top	0	0	0	0	0	0	0	0	0
2016	West Turtle Shoals	Shallow	Patch	Middle Keys	344-500-035	Bottom	0	0	0	0	0	0	0	0	0
2016	West Turtle Shoals	Shallow	Patch	Middle Keys	344-500-035	Side	0	0	0	0	0	0	0	0	0
2016	West Turtle Shoals	Shallow	Patch	Middle Keys	344-500-076	Top	0	0	0	2	0	0	2	0	4
2016	West Turtle Shoals	Shallow	Patch	Middle Keys	344-500-076	Bottom	0	0	0	0	0	0	0	0	0
2016	West Turtle Shoals	Shallow	Patch	Middle Keys	344-500-076	Side	0	0	0	0	0	0	0	0	0
2016	West Turtle Shoals	Shallow	Patch	Middle Keys	344-500-103	Top	0	0	2	0	0	0	2	0	4
2016	West Turtle Shoals	Shallow	Patch	Middle Keys	344-500-103	Bottom	0	0	0	0	0	0	0	0	0
2016	West Turtle Shoals	Shallow	Patch	Middle Keys	344-500-103	Side	0	0	0	0	0	0	0	0	0
2016	West Turtle Shoals	Shallow	Patch	Middle Keys	344-500-187	Top	0	0	1	0	0	0	1	0	2
2016	West Turtle Shoals	Shallow	Patch	Middle Keys	344-500-187	Bottom	0	0	0	0	0	0	0	0	0
2016	West Turtle Shoals	Shallow	Patch	Middle Keys	344-500-187	Side	0	0	0	0	0	0	0	0	0
2016	Dustan Rocks	Shallow	Patch	Middle Keys	351-100-055	Top	0	0	0	0	0	0	0	0	0
2016	Dustan Rocks	Shallow	Patch	Middle Keys	351-100-055	Bottom	0	0	0	0	0	0	0	0	0
2016	Dustan Rocks	Shallow	Patch	Middle Keys	351-100-055	Side	0	0	0	0	0	0	0	0	0
2016	Dustan Rocks	Shallow	Patch	Middle Keys	351-100-112	Top	0	0	0	0	0	0	0	0	0
2016	Dustan Rocks	Shallow	Patch	Middle Keys	351-100-112	Bottom	0	0	0	0	0	0	0	0	0
2016	Dustan Rocks	Shallow	Patch	Middle Keys	351-100-112	Side	0	0	0	0	0	0	0	0	0
2016	Dustan Rocks	Shallow	Patch	Middle Keys	351-100-157	Top	0	0	0	0	0	0	0	0	0
2016	Dustan Rocks	Shallow	Patch	Middle Keys	351-100-157	Bottom	0	0	0	0	0	0	0	0	0
2016	Dustan Rocks	Shallow	Patch	Middle Keys	351-100-157	Side	0	0	0	0	0	0	0	0	0
2016	Dustan Rocks	Shallow	Patch	Middle Keys	351-100-192	Top	0	0	0	0	0	0	0	0	0
2016	Dustan Rocks	Shallow	Patch	Middle Keys	351-100-192	Bottom	0	0	0	0	0	0	0	0	0
2016	Dustan Rocks	Shallow	Patch	Middle Keys	351-100-192	Side	0	0	0	0	0	0	0	0	0
2016	Dustan Rocks	Shallow	Patch	Middle Keys	351-500-011	Top	0	0	0	0	0	0	0	0	0
2016	Dustan Rocks	Shallow	Patch	Middle Keys	351-500-011	Bottom	0	0	0	0	0	0	0	1	1
2016	Dustan Rocks	Shallow	Patch	Middle Keys	351-500-011	Side	0	0	0	0	0	0	0	0	0
2016	Dustan Rocks	Shallow	Patch	Middle Keys	351-500-083	Top	1	0	0	0	0	0	1	0	2
2016	Dustan Rocks	Shallow	Patch	Middle Keys	351-500-083	Bottom	0	0	0	0	0	0	0	0	0
2016	Dustan Rocks	Shallow	Patch	Middle Keys	351-500-083	Side	0	0	0	0	0	0	0	0	0
2016	Dustan Rocks	Shallow	Patch	Middle Keys	351-500-139	Top	0	0	0	0	0	0	0	0	0
2016	Dustan Rocks	Shallow	Patch	Middle Keys	351-500-139	Bottom	0	0	0	0	0	0	0	0	0
2016	Dustan Rocks	Shallow	Patch	Middle Keys	351-500-139	Side	0	0	0	0	0	0	0	0	0
2016	Dustan Rocks	Shallow	Patch	Middle Keys	351-500-154	Top	0	0	0	0	0	0	0	0	0
2016	Dustan Rocks	Shallow	Patch	Middle Keys	351-500-154	Bottom	0	0	0	0	0	0	0	0	0
2016	Dustan Rocks	Shallow	Patch	Middle Keys	351-500-154	Side	0	0	0	0	0	0	0	0	0
2016	Dustan Rocks	Shallow	Patch	Middle Keys	352-100-027	Top	0	0	0	0	0	1	1	0	2
2016	Dustan Rocks	Shallow	Patch	Middle Keys	352-100-027	Bottom	0	0	0	0	0	1	1	0	2
2016	Dustan Rocks	Shallow	Patch	Middle Keys	352-100-027	Side	0	0	0	0	0	0	0	0	0
2016	Dustan Rocks	Shallow	Patch	Middle Keys	352-100-120	Top	0	0	0	0	0	0	0	0	0
2016	Dustan Rocks	Shallow	Patch	Middle Keys	352-100-120	Bottom	0	0	0	0	0	0	0	0	0
2016	Dustan Rocks	Shallow	Patch	Middle Keys	352-100-120	Side	0	0	0	0	0	0	0	0	0
2016	Dustan Rocks	Shallow	Patch	Middle Keys	352-100-139	Top	0	0	0	0	0	0	0	0	0
2016	Dustan Rocks	Shallow	Patch	Middle Keys	352-100-139	Bottom	0	0	0	0	0	0	0	0	0
2016	Dustan Rocks	Shallow	Patch	Middle Keys	352-100-139	Side	0	0	0	0	0	0	0	0	0
2016	Dustan Rocks	Shallow	Patch	Middle Keys	352-100-208	Top	0	0	0	0	0	0	0	0	0
2016	Dustan Rocks	Shallow	Patch	Middle Keys	352-100-208	Bottom	0	0	0	0	0	0	0	0	0
2016	Dustan Rocks	Shallow	Patch	Middle Keys	352-100-208	Side	0	0	0	0	0	0	0	0	0
2016	Dustan Rocks	Shallow	Patch	Middle Keys	352-500-035	Top	1	0	1	0	0	0	2	0	4
2016	Dustan Rocks	Shallow	Patch	Middle Keys	352-500-035	Bottom	0	0	0	0	0	0	0	0	0
2016	Dustan Rocks	Shallow	Patch	Middle Keys	352-500-035	Side	0	0	0	0	0	0	0	0	0
2016	Dustan Rocks	Shallow	Patch	Middle Keys	352-500-117	Top	0	0	0	0	0	0	0	0	0
2016	Dustan Rocks	Shallow	Patch	Middle Keys	352-500-117	Bottom	0	0	0	0	0	0	0	0	0
2016	Dustan Rocks	Shallow	Patch	Middle Keys	352-500-117	Side	0	0	0	0	0	0	0	0	0
2016	Dustan Rocks	Shallow	Patch	Middle Keys	352-500-150	Top	0	0	0	0	0	0	0	0	0
2016	Dustan Rocks	Shallow	Patch	Middle Keys	352-500-150	Bottom	0	0	0	0	0	0	0	0	0
2016	Dustan Rocks	Shallow	Patch	Middle Keys	352-500-150	Side	0	0	0	0	0	0	0	0	0
2016	Dustan Rocks	Shallow	Patch	Middle Keys	352-500-218	Top	0	0	0	0	0	0	0	0	0
2016	Dustan Rocks	Shallow	Patch	Middle Keys	352-500-218	Bottom	0	0	0	0	0	0	0	0	0
2016	Dustan Rocks	Shallow	Patch	Middle Keys	352-500-218	Side	0	0	2	0	0	0	2	0	4
2016	Dustan Rocks	Shallow	Patch	Middle Keys	353-100-016	Top	0	0	0	0	0	0	0	0	0
2016	Dustan Rocks	Shallow	Patch	Middle Keys	353-100-016	Bottom	0	0	0	0	0	0	0	0	0
2016	Dustan Rocks	Shallow	Patch	Middle Keys	353-100-016	Side	0	0	0	0	0	0	0	0	0
2016	Dustan Rocks	Shallow	Patch	Middle Keys	353-100-071	Top	1	0	0	0	0	0	1	0	2
2016	Dustan Rocks	Shallow	Patch	Middle Keys	353-100-071	Bottom	0	0	0	0	0	0	0	0	0
2016	Dustan Rocks	Shallow	Patch	Middle Keys	353-100-071	Side	0	0	0	0	0	0	0	0	0
2016	Dustan Rocks	Shallow	Patch	Middle Keys	353-100-185	Top	0	0	0	0	0	0	0	0	0
2016	Dustan Rocks	Shallow	Patch	Middle Keys	353-100-185	Bottom	0	0	0	0	0	0	0	0	0
2016	Dustan Rocks	Shallow	Patch	Middle Keys	353-100-185	Side	0	0	0	0	0	0	0	0	0
2016	Dustan Rocks	Shallow	Patch	Middle Keys	353-100-206	Top	0	0	0	0	0	0	0	0	0
2016	Dustan Rocks	Shallow	Patch	Middle Keys	353-100-206	Bottom	0	0	0	0	0	0	0	0	0
2016	Dustan Rocks	Shallow	Patch	Middle Keys	353-100-206	Side	0	0	0	0	0	0	0	0	0
2016	Dustan Rocks	Shallow	Patch	Middle Keys	353-500-000	Top	0	0	0	0	0	0	0	1	1
2016	Dustan Rocks	Shallow	Patch	Middle Keys	353-500-000	Bottom	0	0	0	0	0	0	0	0	0
2016	Dustan Rocks	Shallow	Patch	Middle Keys	353-500-000	Side	0	0	0	0	0	0	0	0	0
2016	Dustan Rocks	Shallow	Patch	Middle Keys	353-500-047	Top	0	0	0	1	0	0	1	0	2
2016	Dustan Rocks	Shallow	Patch	Middle Keys	353-500-047	Bottom	0	0	0	0	0	0	0	0	0
2016	Dustan Rocks	Shallow	Patch	Middle Keys	353-500-047	Side	0	0	0	0	0	0	0	0	0
2016	Dustan Rocks	Shallow	Patch	Middle Keys	353-500-083	Top	0	0	2	0	0	0	2	0	4
2016	Dustan Rocks	Shallow	Patch	Middle Keys	353-500-083	Bottom	0	0	0	0	0	0	0	0	0
2016	Dustan Rocks	Shallow	Patch	Middle Keys	353-500-083	Side	0	0	0	0	0	0	0	0	0
2016	Dustan Rocks	Shallow	Patch	Middle Keys	353-500-194	Top	0	0	0	0	0	0	0	0	0
2016	Dustan Rocks	Shallow	Patch	Middle Keys	353-500-194	Bottom	0	0	0	0	0	0	0	0	0
2016	Dustan Rocks	Shallow	Patch	Middle Keys	353-500-194	Side	0	0	0	0	0	0	0	0	0
2016	Dustan Rocks	Shallow	Patch	Middle Keys	354-100-032	Top	0	0	0	0	0	0	0	0	0
2016	Dustan Rocks	Shallow	Patch	Middle Keys	354-100-032	Bottom	0	0	0	0	0	0	0	0	0
2016	Dustan Rocks	Shallow	Patch	Middle Keys	354-100-032	Side	0	0	0	0	0	0	0	0	0
2016	Dustan Rocks	Shallow	Patch	Middle Keys	354-100-045	Top	0	0	0	0	0	0	0	0	0
2016	Dustan Rocks	Shallow	Patch	Middle Keys	354-100-045	Bottom	0	0	0	0	0	0	0	0	0
2016	Dustan Rocks	Shallow	Patch	Middle Keys	354-100-045	Side	0	0	0	0	0	0	0	0	0
2016	Dustan Rocks	Shallow	Patch	Middle Keys	354-100-103	Top	0	0	0	0	0	0	0	0	0
2016	Dustan Rocks	Shallow	Patch	Middle Keys	354-100-103	Bottom	0	0	0	0	0	0	0	0	0
2016	Dustan Rocks	Shallow	Patch	Middle Keys	354-100-103	Side	0	0	0	0	0	0	0	0	0
2016	Dustan Rocks	Shallow	Patch	Middle Keys	354-100-144	Top	0	0	0	0	0	0	0	0	0
2016	Dustan Rocks	Shallow	Patch	Middle Keys	354-100-144	Bottom	0	0	0	0	0	0	0	0	0
2016	Dustan Rocks	Shallow	Patch	Middle Keys	354-100-144	Side	0	0	0	0	0	0	0	0	0
2016	Dustan Rocks	Shallow	Patch	Middle Keys	354-500-043	Top	0	0	0	0	0	0	0	0	0
2016	Dustan Rocks	Shallow	Patch	Middle Keys	354-500-043	Bottom	0	0	0	0	0	0	0	0	0
2016	Dustan Rocks	Shallow	Patch	Middle Keys	354-500-043	Side	0	0	0	0	0	0	0	0	0
2016	Dustan Rocks	Shallow	Patch	Middle Keys	354-500-054	Top	0	0	0	0	0	0	0	0	0
2016	Dustan Rocks	Shallow	Patch	Middle Keys	354-500-054	Bottom	0	0	0	0	0	0	0	0	0
2016	Dustan Rocks	Shallow	Patch	Middle Keys	354-500-054	Side	0	0	0	0	0	0	0	0	0
2016	Dustan Rocks	Shallow	Patch	Middle Keys	354-500-185	Top	0	0	0	0	0	0	0	1	1
2016	Dustan Rocks	Shallow	Patch	Middle Keys	354-500-185	Bottom	0	0	0	0	0	0	0	0	0
2016	Dustan Rocks	Shallow	Patch	Middle Keys	354-500-185	Side	0	0	0	0	0	0	0	0	0
2016	Dustan Rocks	Shallow	Patch	Middle Keys	354-500-202	Top	0	0	0	0	0	0	0	0	0
2016	Dustan Rocks	Shallow	Patch	Middle Keys	354-500-202	Bottom	0	0	0	0	0	0	0	0	0
2016	Dustan Rocks	Shallow	Patch	Middle Keys	354-500-202	Side	0	0	0	0	0	0	0	0	0
2016	West Washerwoman	Shallow	Patch	Lower Keys	361-100-046	Top	0	0	0	0	0	0	0	0	0
2016	West Washerwoman	Shallow	Patch	Lower Keys	361-100-046	Bottom	0	0	0	0	0	0	0	0	0
2016	West Washerwoman	Shallow	Patch	Lower Keys	361-100-046	Side	0	0	0	0	0	0	0	0	0
2016	West Washerwoman	Shallow	Patch	Lower Keys	361-100-089	Top	0	0	0	0	0	0	0	0	0
2016	West Washerwoman	Shallow	Patch	Lower Keys	361-100-089	Bottom	0	0	0	0	0	0	0	0	0
2016	West Washerwoman	Shallow	Patch	Lower Keys	361-100-089	Side	0	0	0	0	0	0	0	0	0
2016	West Washerwoman	Shallow	Patch	Lower Keys	361-100-140	Top	0	0	0	0	0	0	0	0	0
2016	West Washerwoman	Shallow	Patch	Lower Keys	361-100-140	Bottom	0	0	0	0	0	0	0	0	0
2016	West Washerwoman	Shallow	Patch	Lower Keys	361-100-140	Side	0	0	0	0	0	0	0	0	0
2016	West Washerwoman	Shallow	Patch	Lower Keys	361-100-188	Top	0	0	0	0	0	0	0	0	0
2016	West Washerwoman	Shallow	Patch	Lower Keys	361-100-188	Bottom	0	0	0	0	0	0	0	0	0
2016	West Washerwoman	Shallow	Patch	Lower Keys	361-100-188	Side	0	0	0	0	0	0	0	0	0
2016	West Washerwoman	Shallow	Patch	Lower Keys	361-500-019	Top	0	0	0	0	0	0	0	1	1
2016	West Washerwoman	Shallow	Patch	Lower Keys	361-500-019	Bottom	1	0	0	0	0	0	1	0	2
2016	West Washerwoman	Shallow	Patch	Lower Keys	361-500-019	Side	0	0	0	0	0	0	0	0	0
2016	West Washerwoman	Shallow	Patch	Lower Keys	361-500-073	Top	0	0	2	0	0	0	2	0	4
2016	West Washerwoman	Shallow	Patch	Lower Keys	361-500-073	Bottom	0	0	0	0	0	0	0	0	0
2016	West Washerwoman	Shallow	Patch	Lower Keys	361-500-073	Side	0	0	0	0	0	0	0	0	0
2016	West Washerwoman	Shallow	Patch	Lower Keys	361-500-159	Top	0	0	0	0	0	0	0	0	0
2016	West Washerwoman	Shallow	Patch	Lower Keys	361-500-159	Bottom	0	0	0	0	0	0	0	0	0
2016	West Washerwoman	Shallow	Patch	Lower Keys	361-500-159	Side	0	0	0	0	0	0	0	0	0
2016	West Washerwoman	Shallow	Patch	Lower Keys	361-500-169	Top	0	0	3	0	0	0	3	0	6
2016	West Washerwoman	Shallow	Patch	Lower Keys	361-500-169	Bottom	0	0	0	0	0	0	0	0	0
2016	West Washerwoman	Shallow	Patch	Lower Keys	361-500-169	Side	0	0	0	0	0	0	0	0	0
2016	West Washerwoman	Shallow	Patch	Lower Keys	362-100-059	Top	0	0	0	0	0	0	0	0	0
2016	West Washerwoman	Shallow	Patch	Lower Keys	362-100-059	Bottom	0	0	0	0	0	0	0	0	0
2016	West Washerwoman	Shallow	Patch	Lower Keys	362-100-059	Side	0	0	0	0	0	0	0	0	0
2016	West Washerwoman	Shallow	Patch	Lower Keys	362-100-091	Top	0	0	1	0	0	0	1	0	2
2016	West Washerwoman	Shallow	Patch	Lower Keys	362-100-091	Bottom	0	0	0	0	0	0	0	0	0
2016	West Washerwoman	Shallow	Patch	Lower Keys	362-100-091	Side	0	0	0	0	0	0	0	0	0
2016	West Washerwoman	Shallow	Patch	Lower Keys	362-100-109	Top	0	0	1	1	0	0	2	0	4
2016	West Washerwoman	Shallow	Patch	Lower Keys	362-100-109	Bottom	0	0	0	0	0	0	0	0	0
2016	West Washerwoman	Shallow	Patch	Lower Keys	362-100-109	Side	0	0	0	0	0	0	0	0	0
2016	West Washerwoman	Shallow	Patch	Lower Keys	362-100-130	Top	0	0	0	0	0	0	0	0	0
2016	West Washerwoman	Shallow	Patch	Lower Keys	362-100-130	Bottom	0	0	0	0	0	0	0	0	0
2016	West Washerwoman	Shallow	Patch	Lower Keys	362-100-130	Side	0	0	0	0	0	0	0	0	0
2016	West Washerwoman	Shallow	Patch	Lower Keys	362-500-058	Top	0	0	0	0	0	0	0	0	0
2016	West Washerwoman	Shallow	Patch	Lower Keys	362-500-058	Bottom	0	0	0	0	0	0	0	0	0
2016	West Washerwoman	Shallow	Patch	Lower Keys	362-500-058	Side	0	0	0	0	0	0	0	0	0
2016	West Washerwoman	Shallow	Patch	Lower Keys	362-500-145	Top	0	0	0	0	0	0	0	0	0
2016	West Washerwoman	Shallow	Patch	Lower Keys	362-500-145	Bottom	0	0	0	0	0	0	0	0	0
2016	West Washerwoman	Shallow	Patch	Lower Keys	362-500-145	Side	0	0	0	0	0	0	0	0	0
2016	West Washerwoman	Shallow	Patch	Lower Keys	362-500-157	Top	0	0	0	0	0	0	0	0	0
2016	West Washerwoman	Shallow	Patch	Lower Keys	362-500-157	Bottom	0	0	0	0	0	0	0	0	0
2016	West Washerwoman	Shallow	Patch	Lower Keys	362-500-157	Side	0	0	0	0	0	0	0	0	0
2016	West Washerwoman	Shallow	Patch	Lower Keys	362-500-213	Top	0	0	0	0	0	0	0	0	0
2016	West Washerwoman	Shallow	Patch	Lower Keys	362-500-213	Bottom	0	0	0	0	0	0	0	0	0
2016	West Washerwoman	Shallow	Patch	Lower Keys	362-500-213	Side	0	0	0	0	0	0	0	0	0
2016	West Washerwoman	Shallow	Patch	Lower Keys	363-100-055	Top	0	0	1	0	0	0	1	0	2
2016	West Washerwoman	Shallow	Patch	Lower Keys	363-100-055	Bottom	0	0	0	0	0	0	0	0	0
2016	West Washerwoman	Shallow	Patch	Lower Keys	363-100-055	Side	0	0	0	0	0	0	0	0	0
2016	West Washerwoman	Shallow	Patch	Lower Keys	363-100-072	Top	0	0	0	0	0	0	0	0	0
2016	West Washerwoman	Shallow	Patch	Lower Keys	363-100-072	Bottom	0	0	0	0	0	0	0	0	0
2016	West Washerwoman	Shallow	Patch	Lower Keys	363-100-072	Side	0	0	0	0	0	0	0	0	0
2016	West Washerwoman	Shallow	Patch	Lower Keys	363-100-137	Top	0	0	1	0	0	0	1	0	2
2016	West Washerwoman	Shallow	Patch	Lower Keys	363-100-137	Bottom	0	0	0	0	0	0	0	0	0
2016	West Washerwoman	Shallow	Patch	Lower Keys	363-100-137	Side	0	0	0	0	0	0	0	0	0
2016	West Washerwoman	Shallow	Patch	Lower Keys	363-100-167	Top	0	0	0	0	0	0	0	0	0
2016	West Washerwoman	Shallow	Patch	Lower Keys	363-100-167	Bottom	0	0	0	0	0	0	0	0	0
2016	West Washerwoman	Shallow	Patch	Lower Keys	363-100-167	Side	0	0	0	0	0	0	0	0	0
2016	West Washerwoman	Shallow	Patch	Lower Keys	363-500-032	Top	0	0	0	0	0	0	0	0	0
2016	West Washerwoman	Shallow	Patch	Lower Keys	363-500-032	Bottom	0	0	0	0	0	0	0	0	0
2016	West Washerwoman	Shallow	Patch	Lower Keys	363-500-032	Side	0	0	0	0	0	0	0	0	0
2016	West Washerwoman	Shallow	Patch	Lower Keys	363-500-115	Top	0	0	0	0	0	0	0	0	0
2016	West Washerwoman	Shallow	Patch	Lower Keys	363-500-115	Bottom	0	0	0	0	0	0	0	0	0
2016	West Washerwoman	Shallow	Patch	Lower Keys	363-500-115	Side	0	0	0	0	0	0	0	0	0
2016	West Washerwoman	Shallow	Patch	Lower Keys	363-500-152	Top	0	0	0	0	0	0	0	0	0
2016	West Washerwoman	Shallow	Patch	Lower Keys	363-500-152	Bottom	0	0	0	0	0	0	0	0	0
2016	West Washerwoman	Shallow	Patch	Lower Keys	363-500-152	Side	0	0	0	0	0	0	0	0	0
2016	West Washerwoman	Shallow	Patch	Lower Keys	363-500-207	Top	0	0	0	0	0	0	0	0	0
2016	West Washerwoman	Shallow	Patch	Lower Keys	363-500-207	Bottom	0	0	0	0	0	0	0	0	0
2016	West Washerwoman	Shallow	Patch	Lower Keys	363-500-207	Side	0	0	0	0	0	0	0	0	0
2016	West Washerwoman	Shallow	Patch	Lower Keys	364-100-027	Top	0	0	0	0	0	0	0	0	0
2016	West Washerwoman	Shallow	Patch	Lower Keys	364-100-027	Bottom	0	0	0	0	0	0	0	0	0
2016	West Washerwoman	Shallow	Patch	Lower Keys	364-100-027	Side	0	0	0	0	0	0	0	0	0
2016	West Washerwoman	Shallow	Patch	Lower Keys	364-100-091	Top	0	0	0	0	0	0	0	0	0
2016	West Washerwoman	Shallow	Patch	Lower Keys	364-100-091	Bottom	0	0	0	0	0	0	0	0	0
2016	West Washerwoman	Shallow	Patch	Lower Keys	364-100-091	Side	0	0	0	0	0	0	0	0	0
2016	West Washerwoman	Shallow	Patch	Lower Keys	364-100-125	Top	0	0	0	0	0	0	0	0	0
2016	West Washerwoman	Shallow	Patch	Lower Keys	364-100-125	Bottom	0	0	0	0	0	0	0	0	0
2016	West Washerwoman	Shallow	Patch	Lower Keys	364-100-125	Side	0	0	0	0	0	0	0	0	0
2016	West Washerwoman	Shallow	Patch	Lower Keys	364-100-194	Top	0	0	0	0	0	0	0	0	0
2016	West Washerwoman	Shallow	Patch	Lower Keys	364-100-194	Bottom	0	0	0	0	0	0	0	0	0
2016	West Washerwoman	Shallow	Patch	Lower Keys	364-100-194	Side	0	0	0	0	0	0	0	0	0
2016	West Washerwoman	Shallow	Patch	Lower Keys	364-500-104	Top	0	0	0	0	0	0	0	0	0
2016	West Washerwoman	Shallow	Patch	Lower Keys	364-500-104	Bottom	0	0	0	0	0	0	0	0	0
2016	West Washerwoman	Shallow	Patch	Lower Keys	364-500-104	Side	0	0	0	0	0	0	0	0	0
2016	West Washerwoman	Shallow	Patch	Lower Keys	364-500-120	Top	0	0	0	0	0	0	0	0	0
2016	West Washerwoman	Shallow	Patch	Lower Keys	364-500-120	Bottom	0	0	0	0	0	0	0	0	0
2016	West Washerwoman	Shallow	Patch	Lower Keys	364-500-120	Side	0	0	0	0	0	0	0	0	0
2016	West Washerwoman	Shallow	Patch	Lower Keys	364-500-170	Top	0	0	0	0	0	0	0	0	0
2016	West Washerwoman	Shallow	Patch	Lower Keys	364-500-170	Bottom	0	0	0	0	0	0	0	0	0
2016	West Washerwoman	Shallow	Patch	Lower Keys	364-500-170	Side	0	0	0	0	0	0	0	0	0
2016	West Washerwoman	Shallow	Patch	Lower Keys	364-500-198	Top	0	0	0	0	0	0	0	0	0
2016	West Washerwoman	Shallow	Patch	Lower Keys	364-500-198	Bottom	0	0	0	0	0	0	0	0	0
2016	West Washerwoman	Shallow	Patch	Lower Keys	364-500-198	Side	0	0	0	0	0	0	0	0	0
2016	Carysfort Shallow	Shallow	Shallow	Upper Keys	501-100-010	Top	0	0	0	0	0	0	0	0	0
2016	Carysfort Shallow	Shallow	Shallow	Upper Keys	501-100-010	Bottom	0	0	0	0	0	0	0	0	0
2016	Carysfort Shallow	Shallow	Shallow	Upper Keys	501-100-010	Side	0	0	0	0	0	0	0	0	0
2016	Carysfort Shallow	Shallow	Shallow	Upper Keys	501-100-038	Top	0	0	0	0	0	0	0	0	0
2016	Carysfort Shallow	Shallow	Shallow	Upper Keys	501-100-038	Bottom	0	0	1	0	0	0	1	0	2
2016	Carysfort Shallow	Shallow	Shallow	Upper Keys	501-100-038	Side	0	0	0	0	0	0	0	0	0
2016	Carysfort Shallow	Shallow	Shallow	Upper Keys	501-100-137	Top	0	0	0	0	0	0	0	0	0
2016	Carysfort Shallow	Shallow	Shallow	Upper Keys	501-100-137	Bottom	0	0	0	0	0	0	0	0	0
2016	Carysfort Shallow	Shallow	Shallow	Upper Keys	501-100-137	Side	0	0	0	0	0	0	0	0	0
2016	Carysfort Shallow	Shallow	Shallow	Upper Keys	501-100-159	Top	0	0	0	0	0	0	0	0	0
2016	Carysfort Shallow	Shallow	Shallow	Upper Keys	501-100-159	Bottom	0	0	0	0	0	0	0	0	0
2016	Carysfort Shallow	Shallow	Shallow	Upper Keys	501-100-159	Side	0	0	0	0	0	0	0	0	0
2016	Carysfort Shallow	Shallow	Shallow	Upper Keys	501-500-016	Top	0	0	0	0	0	0	0	0	0
2016	Carysfort Shallow	Shallow	Shallow	Upper Keys	501-500-016	Bottom	0	0	0	0	0	0	0	0	0
2016	Carysfort Shallow	Shallow	Shallow	Upper Keys	501-500-016	Side	0	0	0	0	0	0	0	0	0
2016	Carysfort Shallow	Shallow	Shallow	Upper Keys	501-500-034	Top	0	0	0	0	0	0	0	0	0
2016	Carysfort Shallow	Shallow	Shallow	Upper Keys	501-500-034	Bottom	0	1	0	0	0	0	1	0	2
2016	Carysfort Shallow	Shallow	Shallow	Upper Keys	501-500-034	Side	0	0	0	0	0	0	0	0	0
2016	Carysfort Shallow	Shallow	Shallow	Upper Keys	501-500-084	Top	0	0	0	0	0	0	0	0	0
2016	Carysfort Shallow	Shallow	Shallow	Upper Keys	501-500-084	Bottom	0	0	0	0	0	0	0	0	0
2016	Carysfort Shallow	Shallow	Shallow	Upper Keys	501-500-084	Side	0	0	0	0	0	0	0	0	0
2016	Carysfort Shallow	Shallow	Shallow	Upper Keys	501-500-108	Top	0	0	0	0	0	0	0	0	0
2016	Carysfort Shallow	Shallow	Shallow	Upper Keys	501-500-108	Bottom	0	0	1	0	0	0	1	0	2
2016	Carysfort Shallow	Shallow	Shallow	Upper Keys	501-500-108	Side	0	0	0	0	0	0	0	0	0
2016	Carysfort Shallow	Shallow	Shallow	Upper Keys	502-100-044	Top	0	0	0	0	0	0	0	0	0
2016	Carysfort Shallow	Shallow	Shallow	Upper Keys	502-100-044	Bottom	0	0	1	0	0	0	1	0	2
2016	Carysfort Shallow	Shallow	Shallow	Upper Keys	502-100-044	Side	0	0	0	0	0	0	0	0	0
2016	Carysfort Shallow	Shallow	Shallow	Upper Keys	502-100-126	Top	0	0	0	0	0	0	0	1	1
2016	Carysfort Shallow	Shallow	Shallow	Upper Keys	502-100-126	Bottom	0	0	0	1	0	0	1	0	2
2016	Carysfort Shallow	Shallow	Shallow	Upper Keys	502-100-126	Side	0	0	0	0	0	0	0	0	0
2016	Carysfort Shallow	Shallow	Shallow	Upper Keys	502-100-144	Top	0	0	0	0	0	0	0	0	0
2016	Carysfort Shallow	Shallow	Shallow	Upper Keys	502-100-144	Bottom	0	0	0	0	0	0	0	0	0
2016	Carysfort Shallow	Shallow	Shallow	Upper Keys	502-100-144	Side	0	0	0	0	0	0	0	0	0
2016	Carysfort Shallow	Shallow	Shallow	Upper Keys	502-100-181	Top	0	0	0	0	0	0	0	0	0
2016	Carysfort Shallow	Shallow	Shallow	Upper Keys	502-100-181	Bottom	0	0	0	0	0	0	0	0	0
2016	Carysfort Shallow	Shallow	Shallow	Upper Keys	502-100-181	Side	0	0	0	0	0	0	0	0	0
2016	Carysfort Shallow	Shallow	Shallow	Upper Keys	502-500-028	Top	0	0	0	0	0	0	0	0	0
2016	Carysfort Shallow	Shallow	Shallow	Upper Keys	502-500-028	Bottom	0	0	2	0	0	0	2	0	4
2016	Carysfort Shallow	Shallow	Shallow	Upper Keys	502-500-028	Side	0	0	0	0	0	0	0	0	0
2016	Carysfort Shallow	Shallow	Shallow	Upper Keys	502-500-045	Top	0	0	0	0	0	0	0	0	0
2016	Carysfort Shallow	Shallow	Shallow	Upper Keys	502-500-045	Bottom	0	0	0	0	0	0	0	0	0
2016	Carysfort Shallow	Shallow	Shallow	Upper Keys	502-500-045	Side	0	0	0	0	0	0	0	0	0
2016	Carysfort Shallow	Shallow	Shallow	Upper Keys	502-500-115	Top	0	0	0	0	0	0	0	0	0
2016	Carysfort Shallow	Shallow	Shallow	Upper Keys	502-500-115	Bottom	0	0	2	0	0	0	2	0	4
2016	Carysfort Shallow	Shallow	Shallow	Upper Keys	502-500-115	Side	0	0	0	0	0	0	0	0	0
2016	Carysfort Shallow	Shallow	Shallow	Upper Keys	502-500-160	Top	0	0	0	0	0	0	0	0	0
2016	Carysfort Shallow	Shallow	Shallow	Upper Keys	502-500-160	Bottom	0	0	6	0	0	0	6	0	12
2016	Carysfort Shallow	Shallow	Shallow	Upper Keys	502-500-160	Side	0	0	0	0	0	0	0	0	0
2016	Carysfort Shallow	Shallow	Shallow	Upper Keys	503-100-044	Top	0	0	2	0	0	0	2	0	4
2016	Carysfort Shallow	Shallow	Shallow	Upper Keys	503-100-044	Bottom	0	0	0	0	0	0	0	0	0
2016	Carysfort Shallow	Shallow	Shallow	Upper Keys	503-100-044	Side	0	0	0	0	0	0	0	0	0
2016	Carysfort Shallow	Shallow	Shallow	Upper Keys	503-100-070	Top	0	0	2	0	0	0	2	0	4
2016	Carysfort Shallow	Shallow	Shallow	Upper Keys	503-100-070	Bottom	0	0	0	0	0	0	0	0	0
2016	Carysfort Shallow	Shallow	Shallow	Upper Keys	503-100-070	Side	0	0	0	0	0	0	0	0	0
2016	Carysfort Shallow	Shallow	Shallow	Upper Keys	503-100-089	Top	0	0	0	0	0	0	0	0	0
2016	Carysfort Shallow	Shallow	Shallow	Upper Keys	503-100-089	Bottom	0	0	1	0	0	0	1	0	2
2016	Carysfort Shallow	Shallow	Shallow	Upper Keys	503-100-089	Side	0	0	0	0	0	0	0	0	0
2016	Carysfort Shallow	Shallow	Shallow	Upper Keys	503-100-183	Top	0	0	2	0	0	0	2	0	4
2016	Carysfort Shallow	Shallow	Shallow	Upper Keys	503-100-183	Bottom	0	0	0	0	0	0	0	0	0
2016	Carysfort Shallow	Shallow	Shallow	Upper Keys	503-100-183	Side	0	0	0	0	0	0	0	0	0
2016	Carysfort Shallow	Shallow	Shallow	Upper Keys	503-500-063	Top	0	0	0	0	0	0	0	0	0
2016	Carysfort Shallow	Shallow	Shallow	Upper Keys	503-500-063	Bottom	0	0	1	0	0	0	1	0	2
2016	Carysfort Shallow	Shallow	Shallow	Upper Keys	503-500-063	Side	0	0	0	0	0	0	0	0	0
2016	Carysfort Shallow	Shallow	Shallow	Upper Keys	503-500-092	Top	0	0	1	0	0	0	1	0	2
2016	Carysfort Shallow	Shallow	Shallow	Upper Keys	503-500-092	Bottom	0	0	0	0	0	0	0	0	0
2016	Carysfort Shallow	Shallow	Shallow	Upper Keys	503-500-092	Side	0	0	0	0	0	0	0	0	0
2016	Carysfort Shallow	Shallow	Shallow	Upper Keys	503-500-118	Top	0	0	0	0	0	0	0	0	0
2016	Carysfort Shallow	Shallow	Shallow	Upper Keys	503-500-118	Bottom	0	0	1	0	0	0	1	0	2
2016	Carysfort Shallow	Shallow	Shallow	Upper Keys	503-500-118	Side	0	0	0	0	0	0	0	0	0
2016	Carysfort Shallow	Shallow	Shallow	Upper Keys	503-500-145	Top	0	0	1	0	0	0	1	0	2
2016	Carysfort Shallow	Shallow	Shallow	Upper Keys	503-500-145	Bottom	0	0	0	0	0	0	0	0	0
2016	Carysfort Shallow	Shallow	Shallow	Upper Keys	503-500-145	Side	0	0	0	0	0	0	0	0	0
2016	Carysfort Shallow	Shallow	Shallow	Upper Keys	504-100-019	Top	0	0	0	0	0	0	0	0	0
2016	Carysfort Shallow	Shallow	Shallow	Upper Keys	504-100-019	Bottom	0	0	0	0	0	0	0	0	0
2016	Carysfort Shallow	Shallow	Shallow	Upper Keys	504-100-019	Side	0	0	0	0	0	0	0	0	0
2016	Carysfort Shallow	Shallow	Shallow	Upper Keys	504-100-138	Top	0	0	0	0	0	0	0	0	0
2016	Carysfort Shallow	Shallow	Shallow	Upper Keys	504-100-138	Bottom	0	1	3	0	0	0	4	0	8
2016	Carysfort Shallow	Shallow	Shallow	Upper Keys	504-100-138	Side	0	0	0	0	0	0	0	0	0
2016	Carysfort Shallow	Shallow	Shallow	Upper Keys	504-100-171	Top	0	0	1	0	0	0	1	0	2
2016	Carysfort Shallow	Shallow	Shallow	Upper Keys	504-100-171	Bottom	0	0	2	0	0	0	2	0	4
2016	Carysfort Shallow	Shallow	Shallow	Upper Keys	504-100-171	Side	0	0	0	0	0	0	0	0	0
2016	Carysfort Shallow	Shallow	Shallow	Upper Keys	504-100-184	Top	0	0	1	0	0	0	1	0	2
2016	Carysfort Shallow	Shallow	Shallow	Upper Keys	504-100-184	Bottom	0	0	0	0	0	0	0	0	0
2016	Carysfort Shallow	Shallow	Shallow	Upper Keys	504-100-184	Side	0	0	0	0	0	0	0	0	0
2016	Carysfort Shallow	Shallow	Shallow	Upper Keys	504-500-021	Top	0	0	0	0	0	0	0	0	0
2016	Carysfort Shallow	Shallow	Shallow	Upper Keys	504-500-021	Bottom	0	1	0	1	0	0	2	0	4
2016	Carysfort Shallow	Shallow	Shallow	Upper Keys	504-500-021	Side	0	0	0	0	0	0	0	0	0
2016	Carysfort Shallow	Shallow	Shallow	Upper Keys	504-500-060	Top	0	0	0	0	0	0	0	0	0
2016	Carysfort Shallow	Shallow	Shallow	Upper Keys	504-500-060	Bottom	0	0	0	0	0	0	0	0	0
2016	Carysfort Shallow	Shallow	Shallow	Upper Keys	504-500-060	Side	0	0	0	0	0	0	0	0	0
2016	Carysfort Shallow	Shallow	Shallow	Upper Keys	504-500-159	Top	0	0	1	0	0	0	1	0	2
2016	Carysfort Shallow	Shallow	Shallow	Upper Keys	504-500-159	Bottom	0	0	1	0	0	0	1	0	2
2016	Carysfort Shallow	Shallow	Shallow	Upper Keys	504-500-159	Side	0	0	0	0	0	0	0	0	0
2016	Carysfort Shallow	Shallow	Shallow	Upper Keys	504-500-210	Top	0	0	0	0	0	0	0	0	0
2016	Carysfort Shallow	Shallow	Shallow	Upper Keys	504-500-210	Bottom	0	0	0	0	0	0	0	0	0
2016	Carysfort Shallow	Shallow	Shallow	Upper Keys	504-500-210	Side	0	0	0	0	0	0	0	0	0
2016	Molasses Shallow	Shallow	Shallow	Upper Keys	521-100-011	Top	0	0	0	1	0	0	1	0	2
2016	Molasses Shallow	Shallow	Shallow	Upper Keys	521-100-011	Bottom	0	0	0	1	0	0	1	0	2
2016	Molasses Shallow	Shallow	Shallow	Upper Keys	521-100-011	Side	0	0	0	0	0	0	0	0	0
2016	Molasses Shallow	Shallow	Shallow	Upper Keys	521-100-027	Top	0	0	0	0	0	1	1	0	2
2016	Molasses Shallow	Shallow	Shallow	Upper Keys	521-100-027	Bottom	0	0	1	0	0	0	1	0	2
2016	Molasses Shallow	Shallow	Shallow	Upper Keys	521-100-027	Side	0	0	0	0	0	0	0	0	0
2016	Molasses Shallow	Shallow	Shallow	Upper Keys	521-100-088	Top	0	0	0	0	0	0	0	0	0
2016	Molasses Shallow	Shallow	Shallow	Upper Keys	521-100-088	Bottom	0	0	0	0	0	0	0	0	0
2016	Molasses Shallow	Shallow	Shallow	Upper Keys	521-100-088	Side	0	0	0	0	0	0	0	0	0
2016	Molasses Shallow	Shallow	Shallow	Upper Keys	521-100-174	Top	0	0	0	0	0	0	0	0	0
2016	Molasses Shallow	Shallow	Shallow	Upper Keys	521-100-174	Bottom	1	0	0	1	0	0	2	0	4
2016	Molasses Shallow	Shallow	Shallow	Upper Keys	521-100-174	Side	0	0	0	0	0	0	0	0	0
2016	Molasses Shallow	Shallow	Shallow	Upper Keys	521-500-025	Top	0	0	0	0	0	0	0	0	0
2016	Molasses Shallow	Shallow	Shallow	Upper Keys	521-500-025	Bottom	0	0	0	0	0	0	0	0	0
2016	Molasses Shallow	Shallow	Shallow	Upper Keys	521-500-025	Side	0	0	0	0	0	0	0	0	0
2016	Molasses Shallow	Shallow	Shallow	Upper Keys	521-500-061	Top	0	0	0	0	0	0	0	0	0
2016	Molasses Shallow	Shallow	Shallow	Upper Keys	521-500-061	Bottom	0	0	0	0	0	0	0	1	1
2016	Molasses Shallow	Shallow	Shallow	Upper Keys	521-500-061	Side	0	0	0	0	0	0	0	0	0
2016	Molasses Shallow	Shallow	Shallow	Upper Keys	521-500-137	Top	0	0	0	0	0	0	0	0	0
2016	Molasses Shallow	Shallow	Shallow	Upper Keys	521-500-137	Bottom	0	0	0	3	0	0	3	0	6
2016	Molasses Shallow	Shallow	Shallow	Upper Keys	521-500-137	Side	0	0	0	0	0	0	0	0	0
2016	Molasses Shallow	Shallow	Shallow	Upper Keys	521-500-205	Top	0	0	1	0	0	0	1	0	2
2016	Molasses Shallow	Shallow	Shallow	Upper Keys	521-500-205	Bottom	1	0	0	0	0	0	1	0	2
2016	Molasses Shallow	Shallow	Shallow	Upper Keys	521-500-205	Side	0	0	0	0	0	0	0	0	0
2016	Molasses Shallow	Shallow	Shallow	Upper Keys	522-100-025	Top	0	0	0	0	0	0	0	0	0
2016	Molasses Shallow	Shallow	Shallow	Upper Keys	522-100-025	Bottom	0	0	0	0	0	0	0	0	0
2016	Molasses Shallow	Shallow	Shallow	Upper Keys	522-100-025	Side	0	0	0	0	0	0	0	0	0
2016	Molasses Shallow	Shallow	Shallow	Upper Keys	522-100-091	Top	3	0	1	1	0	2	7	0	14
2016	Molasses Shallow	Shallow	Shallow	Upper Keys	522-100-091	Bottom	1	0	1	0	0	0	2	0	4
2016	Molasses Shallow	Shallow	Shallow	Upper Keys	522-100-091	Side	0	0	0	0	0	0	0	0	0
2016	Molasses Shallow	Shallow	Shallow	Upper Keys	522-100-139	Top	0	1	5	1	0	0	7	0	14
2016	Molasses Shallow	Shallow	Shallow	Upper Keys	522-100-139	Bottom	0	0	0	0	0	0	0	0	0
2016	Molasses Shallow	Shallow	Shallow	Upper Keys	522-100-139	Side	0	0	0	0	0	0	0	0	0
2016	Molasses Shallow	Shallow	Shallow	Upper Keys	522-500-033	Top	0	0	1	0	0	0	1	0	2
2016	Molasses Shallow	Shallow	Shallow	Upper Keys	522-500-033	Bottom	0	0	0	0	0	0	0	0	0
2016	Molasses Shallow	Shallow	Shallow	Upper Keys	522-500-033	Side	0	0	0	0	0	0	0	0	0
2016	Molasses Shallow	Shallow	Shallow	Upper Keys	522-500-063	Top	1	0	0	0	0	0	1	0	2
2016	Molasses Shallow	Shallow	Shallow	Upper Keys	522-500-063	Bottom	0	0	0	0	0	0	0	0	0
2016	Molasses Shallow	Shallow	Shallow	Upper Keys	522-500-063	Side	0	0	0	0	0	0	0	0	0
2016	Molasses Shallow	Shallow	Shallow	Upper Keys	522-500-138	Top	0	0	0	0	0	0	0	0	0
2016	Molasses Shallow	Shallow	Shallow	Upper Keys	522-500-138	Bottom	1	0	1	0	0	0	2	0	4
2016	Molasses Shallow	Shallow	Shallow	Upper Keys	522-500-138	Side	0	0	0	0	0	0	0	0	0
2016	Molasses Shallow	Shallow	Shallow	Upper Keys	522-500-200	Top	0	0	2	1	0	1	4	0	8
2016	Molasses Shallow	Shallow	Shallow	Upper Keys	522-500-200	Bottom	0	0	0	0	0	0	0	0	0
2016	Molasses Shallow	Shallow	Shallow	Upper Keys	522-500-200	Side	0	0	0	0	0	0	0	0	0
2016	Molasses Shallow	Shallow	Shallow	Upper Keys	523-100-003	Top	0	0	0	0	0	0	0	0	0
2016	Molasses Shallow	Shallow	Shallow	Upper Keys	523-100-003	Bottom	0	0	0	0	0	0	0	0	0
2016	Molasses Shallow	Shallow	Shallow	Upper Keys	523-100-003	Side	0	0	0	0	0	0	0	0	0
2016	Molasses Shallow	Shallow	Shallow	Upper Keys	523-100-036	Top	0	0	0	0	0	0	0	0	0
2016	Molasses Shallow	Shallow	Shallow	Upper Keys	523-100-036	Bottom	0	0	0	0	0	0	0	0	0
2016	Molasses Shallow	Shallow	Shallow	Upper Keys	523-100-036	Side	0	0	0	0	0	0	0	0	0
2016	Molasses Shallow	Shallow	Shallow	Upper Keys	523-100-107	Top	0	0	0	0	0	0	0	0	0
2016	Molasses Shallow	Shallow	Shallow	Upper Keys	523-100-107	Bottom	1	0	0	1	0	0	2	0	4
2016	Molasses Shallow	Shallow	Shallow	Upper Keys	523-100-107	Side	0	0	0	0	0	0	0	0	0
2016	Molasses Shallow	Shallow	Shallow	Upper Keys	523-100-157	Top	0	0	1	0	0	0	1	0	2
2016	Molasses Shallow	Shallow	Shallow	Upper Keys	523-100-157	Bottom	0	0	0	0	0	0	0	0	0
2016	Molasses Shallow	Shallow	Shallow	Upper Keys	523-100-157	Side	0	0	0	0	0	0	0	0	0
2016	Molasses Shallow	Shallow	Shallow	Upper Keys	523-500-023	Top	0	0	0	0	0	0	0	0	0
2016	Molasses Shallow	Shallow	Shallow	Upper Keys	523-500-023	Bottom	0	0	0	0	0	0	0	0	0
2016	Molasses Shallow	Shallow	Shallow	Upper Keys	523-500-023	Side	0	0	0	0	0	0	0	0	0
2016	Molasses Shallow	Shallow	Shallow	Upper Keys	523-500-063	Top	0	0	0	0	0	0	0	0	0
2016	Molasses Shallow	Shallow	Shallow	Upper Keys	523-500-063	Bottom	2	0	1	0	0	0	3	0	6
2016	Molasses Shallow	Shallow	Shallow	Upper Keys	523-500-063	Side	0	0	0	0	0	0	0	0	0
2016	Molasses Shallow	Shallow	Shallow	Upper Keys	523-500-101	Top	0	0	1	0	0	0	1	0	2
2016	Molasses Shallow	Shallow	Shallow	Upper Keys	523-500-101	Bottom	0	0	0	2	1	0	3	0	6
2016	Molasses Shallow	Shallow	Shallow	Upper Keys	523-500-101	Side	0	0	0	0	0	0	0	0	0
2016	Molasses Shallow	Shallow	Shallow	Upper Keys	523-500-167	Top	0	0	0	0	0	0	0	0	0
2016	Molasses Shallow	Shallow	Shallow	Upper Keys	523-500-167	Bottom	0	0	1	0	0	0	1	0	2
2016	Molasses Shallow	Shallow	Shallow	Upper Keys	523-500-167	Side	0	0	0	0	0	0	0	0	0
2016	Molasses Shallow	Shallow	Shallow	Upper Keys	524-100-019	Top	0	0	0	0	0	0	0	0	0
2016	Molasses Shallow	Shallow	Shallow	Upper Keys	524-100-019	Bottom	0	0	4	0	0	0	4	1	9
2016	Molasses Shallow	Shallow	Shallow	Upper Keys	524-100-019	Side	0	0	0	0	0	0	0	0	0
2016	Molasses Shallow	Shallow	Shallow	Upper Keys	524-100-051	Top	0	0	0	0	0	0	0	0	0
2016	Molasses Shallow	Shallow	Shallow	Upper Keys	524-100-051	Bottom	0	0	0	2	0	0	2	0	4
2016	Molasses Shallow	Shallow	Shallow	Upper Keys	524-100-051	Side	0	0	0	0	0	0	0	0	0
2016	Molasses Shallow	Shallow	Shallow	Upper Keys	524-100-132	Top	0	0	1	0	0	0	1	0	2
2016	Molasses Shallow	Shallow	Shallow	Upper Keys	524-100-132	Bottom	0	0	0	0	0	0	0	0	0
2016	Molasses Shallow	Shallow	Shallow	Upper Keys	524-100-132	Side	0	0	0	0	0	0	0	0	0
2016	Molasses Shallow	Shallow	Shallow	Upper Keys	524-100-163	Top	0	0	0	0	0	0	0	0	0
2016	Molasses Shallow	Shallow	Shallow	Upper Keys	524-100-163	Bottom	0	0	1	0	0	0	1	0	2
2016	Molasses Shallow	Shallow	Shallow	Upper Keys	524-100-163	Side	0	0	0	0	0	0	0	0	0
2016	Molasses Shallow	Shallow	Shallow	Upper Keys	524-500-019	Top	0	0	0	0	0	0	0	0	0
2016	Molasses Shallow	Shallow	Shallow	Upper Keys	524-500-019	Bottom	0	0	1	1	0	0	2	0	4
2016	Molasses Shallow	Shallow	Shallow	Upper Keys	524-500-019	Side	0	0	0	0	0	0	0	0	0
2016	Molasses Shallow	Shallow	Shallow	Upper Keys	524-500-036	Top	0	0	0	0	0	0	0	0	0
2016	Molasses Shallow	Shallow	Shallow	Upper Keys	524-500-036	Bottom	0	0	1	0	0	0	1	0	2
2016	Molasses Shallow	Shallow	Shallow	Upper Keys	524-500-036	Side	0	0	0	0	0	0	0	0	0
2016	Molasses Shallow	Shallow	Shallow	Upper Keys	524-500-089	Top	0	0	0	0	0	0	0	0	0
2016	Molasses Shallow	Shallow	Shallow	Upper Keys	524-500-089	Bottom	0	0	1	0	0	0	1	1	3
2016	Molasses Shallow	Shallow	Shallow	Upper Keys	524-500-089	Side	0	0	0	0	0	0	0	0	0
2016	Molasses Shallow	Shallow	Shallow	Upper Keys	524-500-165	Top	0	0	0	0	0	0	0	0	0
2016	Molasses Shallow	Shallow	Shallow	Upper Keys	524-500-165	Bottom	0	0	0	0	0	0	0	0	0
2016	Molasses Shallow	Shallow	Shallow	Upper Keys	524-500-165	Side	0	0	0	0	0	0	0	0	0
2016	Tennessee Shallow	Shallow	Shallow	Middle Keys	551-100-012	Top	0	0	0	0	0	0	0	0	0
2016	Tennessee Shallow	Shallow	Shallow	Middle Keys	551-100-012	Bottom	0	0	0	0	0	0	0	0	0
2016	Tennessee Shallow	Shallow	Shallow	Middle Keys	551-100-012	Side	0	0	0	0	0	0	0	0	0
2016	Tennessee Shallow	Shallow	Shallow	Middle Keys	551-100-073	Top	0	0	0	1	0	0	1	0	2
2016	Tennessee Shallow	Shallow	Shallow	Middle Keys	551-100-073	Bottom	0	0	0	0	0	0	0	0	0
2016	Tennessee Shallow	Shallow	Shallow	Middle Keys	551-100-073	Side	1	0	0	0	0	0	1	0	2
2016	Tennessee Shallow	Shallow	Shallow	Middle Keys	551-100-133	Top	0	0	0	0	0	0	0	0	0
2016	Tennessee Shallow	Shallow	Shallow	Middle Keys	551-100-133	Bottom	0	0	0	0	0	0	0	0	0
2016	Tennessee Shallow	Shallow	Shallow	Middle Keys	551-100-133	Side	0	0	0	0	0	0	0	0	0
2016	Tennessee Shallow	Shallow	Shallow	Middle Keys	551-100-192	Top	0	0	0	1	0	0	1	0	2
2016	Tennessee Shallow	Shallow	Shallow	Middle Keys	551-100-192	Bottom	0	0	0	0	0	0	0	0	0
2016	Tennessee Shallow	Shallow	Shallow	Middle Keys	551-100-192	Side	0	0	0	0	0	0	0	0	0
2016	Tennessee Shallow	Shallow	Shallow	Middle Keys	551-500-020	Top	0	0	0	0	0	0	0	0	0
2016	Tennessee Shallow	Shallow	Shallow	Middle Keys	551-500-020	Bottom	0	0	0	0	0	0	0	0	0
2016	Tennessee Shallow	Shallow	Shallow	Middle Keys	551-500-020	Side	0	0	0	0	0	0	0	0	0
2016	Tennessee Shallow	Shallow	Shallow	Middle Keys	551-500-088	Top	0	0	0	1	0	0	1	1	3
2016	Tennessee Shallow	Shallow	Shallow	Middle Keys	551-500-088	Bottom	0	0	0	0	0	0	0	0	0
2016	Tennessee Shallow	Shallow	Shallow	Middle Keys	551-500-088	Side	0	0	0	0	0	0	0	0	0
2016	Tennessee Shallow	Shallow	Shallow	Middle Keys	551-500-140	Top	0	0	0	0	0	0	0	0	0
2016	Tennessee Shallow	Shallow	Shallow	Middle Keys	551-500-140	Bottom	0	0	0	0	0	0	0	0	0
2016	Tennessee Shallow	Shallow	Shallow	Middle Keys	551-500-140	Side	0	0	0	0	0	0	0	0	0
2016	Tennessee Shallow	Shallow	Shallow	Middle Keys	551-500-198	Top	0	0	0	0	0	0	0	0	0
2016	Tennessee Shallow	Shallow	Shallow	Middle Keys	551-500-198	Bottom	0	0	0	0	0	0	0	0	0
2016	Tennessee Shallow	Shallow	Shallow	Middle Keys	551-500-198	Side	0	0	0	0	0	0	0	0	0
2016	Tennessee Shallow	Shallow	Shallow	Middle Keys	552-100-012	Top	0	0	0	0	0	0	0	0	0
2016	Tennessee Shallow	Shallow	Shallow	Middle Keys	552-100-012	Bottom	0	0	0	0	0	0	0	0	0
2016	Tennessee Shallow	Shallow	Shallow	Middle Keys	552-100-012	Side	0	0	0	0	0	0	0	0	0
2016	Tennessee Shallow	Shallow	Shallow	Middle Keys	552-100-094	Top	0	0	0	0	0	0	0	0	0
2016	Tennessee Shallow	Shallow	Shallow	Middle Keys	552-100-094	Bottom	0	0	0	0	0	0	0	0	0
2016	Tennessee Shallow	Shallow	Shallow	Middle Keys	552-100-094	Side	0	0	0	0	0	0	0	0	0
2016	Tennessee Shallow	Shallow	Shallow	Middle Keys	552-100-169	Top	0	0	0	0	0	0	0	0	0
2016	Tennessee Shallow	Shallow	Shallow	Middle Keys	552-100-169	Bottom	0	0	0	0	0	0	0	0	0
2016	Tennessee Shallow	Shallow	Shallow	Middle Keys	552-100-169	Side	0	0	0	0	0	0	0	0	0
2016	Tennessee Shallow	Shallow	Shallow	Middle Keys	552-100-217	Top	0	0	0	0	0	0	0	0	0
2016	Tennessee Shallow	Shallow	Shallow	Middle Keys	552-100-217	Bottom	0	0	0	0	0	0	0	0	0
2016	Tennessee Shallow	Shallow	Shallow	Middle Keys	552-100-217	Side	0	0	0	0	0	0	0	0	0
2016	Tennessee Shallow	Shallow	Shallow	Middle Keys	552-500-028	Top	0	0	0	0	0	0	0	0	0
2016	Tennessee Shallow	Shallow	Shallow	Middle Keys	552-500-028	Bottom	0	0	0	0	0	0	0	0	0
2016	Tennessee Shallow	Shallow	Shallow	Middle Keys	552-500-028	Side	0	0	0	0	0	0	0	0	0
2016	Tennessee Shallow	Shallow	Shallow	Middle Keys	552-500-083	Top	0	0	0	0	0	0	0	0	0
2016	Tennessee Shallow	Shallow	Shallow	Middle Keys	552-500-083	Bottom	0	0	0	0	0	0	0	0	0
2016	Tennessee Shallow	Shallow	Shallow	Middle Keys	552-500-083	Side	0	0	0	0	0	0	0	0	0
2016	Tennessee Shallow	Shallow	Shallow	Middle Keys	552-500-106	Top	0	0	0	0	0	0	0	0	0
2016	Tennessee Shallow	Shallow	Shallow	Middle Keys	552-500-106	Bottom	0	0	0	0	0	0	0	0	0
2016	Tennessee Shallow	Shallow	Shallow	Middle Keys	552-500-106	Side	0	0	0	0	0	0	0	0	0
2016	Tennessee Shallow	Shallow	Shallow	Middle Keys	552-500-132	Top	0	0	0	0	0	0	0	0	0
2016	Tennessee Shallow	Shallow	Shallow	Middle Keys	552-500-132	Bottom	0	0	0	0	0	0	0	0	0
2016	Tennessee Shallow	Shallow	Shallow	Middle Keys	552-500-132	Side	0	0	0	0	0	0	0	0	0
2016	Tennessee Shallow	Shallow	Shallow	Middle Keys	553-100-089	Top	0	0	0	0	0	0	0	0	0
2016	Tennessee Shallow	Shallow	Shallow	Middle Keys	553-100-089	Bottom	0	0	0	0	0	0	0	0	0
2016	Tennessee Shallow	Shallow	Shallow	Middle Keys	553-100-089	Side	0	0	0	0	0	0	0	0	0
2016	Tennessee Shallow	Shallow	Shallow	Middle Keys	553-100-133	Top	0	0	0	0	0	0	0	0	0
2016	Tennessee Shallow	Shallow	Shallow	Middle Keys	553-100-133	Bottom	0	0	0	0	0	0	0	0	0
2016	Tennessee Shallow	Shallow	Shallow	Middle Keys	553-100-133	Side	0	0	0	0	0	0	0	0	0
2016	Tennessee Shallow	Shallow	Shallow	Middle Keys	553-100-154	Top	0	0	0	0	0	0	0	0	0
2016	Tennessee Shallow	Shallow	Shallow	Middle Keys	553-100-154	Bottom	0	0	0	0	0	0	0	0	0
2016	Tennessee Shallow	Shallow	Shallow	Middle Keys	553-100-154	Side	0	0	0	0	0	0	0	0	0
2016	Tennessee Shallow	Shallow	Shallow	Middle Keys	553-100-176	Top	0	0	0	0	0	0	0	0	0
2016	Tennessee Shallow	Shallow	Shallow	Middle Keys	553-100-176	Bottom	0	0	0	0	0	0	0	0	0
2016	Tennessee Shallow	Shallow	Shallow	Middle Keys	553-100-176	Side	0	0	0	0	0	0	0	0	0
2016	Tennessee Shallow	Shallow	Shallow	Middle Keys	553-500-030	Top	0	0	0	0	0	0	0	0	0
2016	Tennessee Shallow	Shallow	Shallow	Middle Keys	553-500-030	Bottom	0	0	0	0	0	0	0	0	0
2016	Tennessee Shallow	Shallow	Shallow	Middle Keys	553-500-030	Side	0	0	0	0	0	0	0	0	0
2016	Tennessee Shallow	Shallow	Shallow	Middle Keys	553-500-030	Top	0	0	0	0	0	0	0	0	0
2016	Tennessee Shallow	Shallow	Shallow	Middle Keys	553-500-030	Bottom	0	0	0	0	0	0	0	0	0
2016	Tennessee Shallow	Shallow	Shallow	Middle Keys	553-500-030	Side	0	0	0	0	0	0	0	0	0
2016	Tennessee Shallow	Shallow	Shallow	Middle Keys	553-500-087	Top	0	0	0	0	0	0	0	0	0
2016	Tennessee Shallow	Shallow	Shallow	Middle Keys	553-500-087	Bottom	0	0	0	0	0	0	0	0	0
2016	Tennessee Shallow	Shallow	Shallow	Middle Keys	553-500-087	Side	0	0	0	0	0	0	0	0	0
2016	Tennessee Shallow	Shallow	Shallow	Middle Keys	553-500-121	Top	0	0	0	1	0	0	1	0	2
2016	Tennessee Shallow	Shallow	Shallow	Middle Keys	553-500-121	Bottom	0	0	0	0	0	0	0	0	0
2016	Tennessee Shallow	Shallow	Shallow	Middle Keys	553-500-121	Side	0	0	0	0	0	0	0	0	0
2016	Tennessee Shallow	Shallow	Shallow	Middle Keys	553-500-160	Top	0	0	0	2	0	0	2	0	4
2016	Tennessee Shallow	Shallow	Shallow	Middle Keys	553-500-160	Bottom	0	0	0	0	0	0	0	0	0
2016	Tennessee Shallow	Shallow	Shallow	Middle Keys	553-500-160	Side	0	0	0	0	0	0	0	0	0
2016	Tennessee Shallow	Shallow	Shallow	Middle Keys	554-100-014	Top	0	0	0	0	0	0	0	0	0
2016	Tennessee Shallow	Shallow	Shallow	Middle Keys	554-100-014	Bottom	0	0	0	0	0	0	0	0	0
2016	Tennessee Shallow	Shallow	Shallow	Middle Keys	554-100-014	Side	0	0	0	0	0	0	0	0	0
2016	Tennessee Shallow	Shallow	Shallow	Middle Keys	554-100-053	Top	0	0	0	0	0	0	0	0	0
2016	Tennessee Shallow	Shallow	Shallow	Middle Keys	554-100-053	Bottom	0	0	0	0	0	0	0	0	0
2016	Tennessee Shallow	Shallow	Shallow	Middle Keys	554-100-053	Side	0	0	0	0	0	0	0	0	0
2016	Tennessee Shallow	Shallow	Shallow	Middle Keys	554-100-102	Top	0	0	0	0	0	0	0	0	0
2016	Tennessee Shallow	Shallow	Shallow	Middle Keys	554-100-102	Bottom	0	0	0	0	0	0	0	0	0
2016	Tennessee Shallow	Shallow	Shallow	Middle Keys	554-100-102	Side	0	0	0	0	0	0	0	0	0
2016	Tennessee Shallow	Shallow	Shallow	Middle Keys	554-100-179	Top	0	0	0	2	0	0	2	0	4
2016	Tennessee Shallow	Shallow	Shallow	Middle Keys	554-100-179	Bottom	0	0	0	0	0	0	0	0	0
2016	Tennessee Shallow	Shallow	Shallow	Middle Keys	554-100-179	Side	0	0	0	0	0	0	0	0	0
2016	Tennessee Shallow	Shallow	Shallow	Middle Keys	554-500-016	Top	0	0	0	0	0	0	0	0	0
[truncated: 6,281 more rows]
