# Supplementary material for: Methodological recommendations for assessing scleractinian and octocoral recruitment to settlement tiles
Source: PeerJ. 2021 Dec 17;9:e12549. doi: 10.7717/peerj.12549 (PMC8686733; doi:10.7717/peerj.12549)
Supplement: Supplemental Information 4 — Recruit counts of corals found in live scans. Data are classified by year, site, tile, and top or bottom of tile. Coral recruits are identified as stony coral or octocoral under the column “variable”. “Value” indicates the raw count of scleractinians and octocorals. “LiveArea” indicates density of live corals on each tile surface (transformed by dividing the count by the area). [file peerj-09-12549-s004.csv]

	Year	SiteName	Tile.ID	Top.Bottom	variable	value	LiveArea
1	2016	BC1	BC11-100-035	Bottom	Stony	0	0
2	2016	BC1	BC11-100-035	Top	Stony	0	0
3	2016	BC1	BC11-100-044	Bottom	Stony	0	0
4	2016	BC1	BC11-100-044	Top	Stony	0	0
5	2016	BC1	BC11-100-096	Bottom	Stony	0	0
6	2016	BC1	BC11-100-096	Top	Stony	0	0
7	2016	BC1	BC11-500-008	Bottom	Stony	0	0
8	2016	BC1	BC11-500-008	Top	Stony	0	0
9	2016	BC1	BC11-500-018	Bottom	Stony	0	0
10	2016	BC1	BC11-500-018	Top	Stony	0	0
11	2016	BC1	BC11-500-049	Bottom	Stony	0	0
12	2016	BC1	BC11-500-049	Top	Stony	0	0
13	2016	BC1	BC11-500-075	Bottom	Stony	0	0
14	2016	BC1	BC11-500-075	Top	Stony	0	0
15	2016	BC1	BC11-500-090	Bottom	Stony	0	0
16	2016	BC1	BC11-500-090	Top	Stony	0	0
17	2016	BC1	BC12-100-043	Bottom	Stony	0	0
18	2016	BC1	BC12-100-043	Top	Stony	0	0
19	2016	BC1	BC12-100-053	Bottom	Stony	0	0
20	2016	BC1	BC12-100-053	Top	Stony	0	0
21	2016	BC1	BC12-100-142	Bottom	Stony	0	0
22	2016	BC1	BC12-100-142	Top	Stony	0	0
23	2016	BC1	BC12-100-221	Bottom	Stony	0	0
24	2016	BC1	BC12-100-221	Top	Stony	0	0
25	2016	BC1	BC12-500-014	Bottom	Stony	0	0
26	2016	BC1	BC12-500-014	Top	Stony	0	0
27	2016	BC1	BC12-500-043	Bottom	Stony	0	0
28	2016	BC1	BC12-500-043	Top	Stony	0	0
29	2016	BC1	BC12-500-129	Bottom	Stony	0	0
30	2016	BC1	BC12-500-129	Top	Stony	0	0
31	2016	BC1	BC12-500-171	Bottom	Stony	0	0
32	2016	BC1	BC12-500-171	Top	Stony	0	0
33	2016	BC1	BC13-100-090	Bottom	Stony	0	0
34	2016	BC1	BC13-100-090	Top	Stony	0	0
35	2016	BC1	BC13-100-151	Bottom	Stony	0	0
36	2016	BC1	BC13-100-151	Top	Stony	0	0
37	2016	BC1	BC13-100-187	Bottom	Stony	0	0
38	2016	BC1	BC13-100-187	Top	Stony	1	44.4444444444444
39	2016	BC1	BC13-100-208	Bottom	Stony	0	0
40	2016	BC1	BC13-100-208	Top	Stony	0	0
41	2016	BC1	BC13-500-004	Bottom	Stony	0	0
42	2016	BC1	BC13-500-004	Top	Stony	0	0
43	2016	BC1	BC13-500-089	Bottom	Stony	0	0
44	2016	BC1	BC13-500-089	Top	Stony	0	0
45	2016	BC1	BC13-500-162	Bottom	Stony	0	0
46	2016	BC1	BC13-500-162	Top	Stony	0	0
47	2016	BC1	BC13-500-198	Bottom	Stony	0	0
48	2016	BC1	BC13-500-198	Top	Stony	0	0
49	2016	BC1	BC14-100-049	Bottom	Stony	0	0
50	2016	BC1	BC14-100-049	Top	Stony	0	0
51	2016	BC1	BC14-100-081	Bottom	Stony	0	0
52	2016	BC1	BC14-100-081	Top	Stony	0	0
53	2016	BC1	BC14-100-185	Bottom	Stony	0	0
54	2016	BC1	BC14-100-185	Top	Stony	0	0
55	2016	BC1	BC14-100-209	Bottom	Stony	0	0
56	2016	BC1	BC14-100-209	Top	Stony	0	0
57	2016	BC1	BC14-500-026	Bottom	Stony	0	0
58	2016	BC1	BC14-500-026	Top	Stony	0	0
59	2016	BC1	BC14-500-082	Bottom	Stony	0	0
60	2016	BC1	BC14-500-082	Top	Stony	0	0
61	2016	BC1	BC14-500-104	Bottom	Stony	0	0
62	2016	BC1	BC14-500-104	Top	Stony	0	0
63	2016	BC1	BC14-500-155	Bottom	Stony	0	0
64	2016	BC1	BC14-500-155	Top	Stony	0	0
65	2016	BC2	BC21-100-015	Bottom	Stony	0	0
66	2016	BC2	BC21-100-015	Top	Stony	0	0
67	2016	BC2	BC21-100-070	Bottom	Stony	0	0
68	2016	BC2	BC21-100-070	Top	Stony	0	0
69	2016	BC2	BC21-100-088	Bottom	Stony	0	0
70	2016	BC2	BC21-100-088	Top	Stony	0	0
71	2016	BC2	BC21-100-151	Bottom	Stony	0	0
72	2016	BC2	BC21-100-151	Top	Stony	0	0
73	2016	BC2	BC21-500-028	Bottom	Stony	0	0
74	2016	BC2	BC21-500-028	Top	Stony	0	0
75	2016	BC2	BC21-500-074	Bottom	Stony	0	0
76	2016	BC2	BC21-500-074	Top	Stony	1	44.4444444444444
77	2016	BC2	BC21-500-174	Bottom	Stony	0	0
78	2016	BC2	BC21-500-174	Top	Stony	0	0
79	2016	BC2	BC21-500-206	Bottom	Stony	0	0
80	2016	BC2	BC21-500-206	Top	Stony	1	44.4444444444444
81	2016	BC2	BC22-100-034	Bottom	Stony	0	0
82	2016	BC2	BC22-100-034	Top	Stony	0	0
83	2016	BC2	BC22-100-064	Bottom	Stony	0	0
84	2016	BC2	BC22-100-064	Top	Stony	0	0
85	2016	BC2	BC22-100-137	Bottom	Stony	0	0
86	2016	BC2	BC22-100-137	Top	Stony	0	0
87	2016	BC2	BC22-100-188	Bottom	Stony	0	0
88	2016	BC2	BC22-100-188	Top	Stony	0	0
89	2016	BC2	BC22-500-041	Bottom	Stony	0	0
90	2016	BC2	BC22-500-041	Top	Stony	0	0
91	2016	BC2	BC22-500-111	Bottom	Stony	0	0
92	2016	BC2	BC22-500-111	Top	Stony	0	0
93	2016	BC2	BC22-500-135	Bottom	Stony	0	0
94	2016	BC2	BC22-500-135	Top	Stony	0	0
95	2016	BC2	BC22-500-193	Bottom	Stony	0	0
96	2016	BC2	BC22-500-193	Top	Stony	0	0
97	2016	BC2	BC23-100-060	Bottom	Stony	0	0
98	2016	BC2	BC23-100-060	Top	Stony	0	0
99	2016	BC2	BC23-100-126	Bottom	Stony	0	0
100	2016	BC2	BC23-100-126	Top	Stony	0	0
101	2016	BC2	BC23-100-165	Bottom	Stony	0	0
102	2016	BC2	BC23-100-165	Top	Stony	0	0
103	2016	BC2	BC23-100-202	Bottom	Stony	0	0
104	2016	BC2	BC23-100-202	Top	Stony	0	0
105	2016	BC2	BC23-500-012	Bottom	Stony	0	0
106	2016	BC2	BC23-500-012	Top	Stony	1	44.4444444444444
107	2016	BC2	BC23-500-104	Bottom	Stony	0	0
108	2016	BC2	BC23-500-104	Top	Stony	1	44.4444444444444
109	2016	BC2	BC23-500-167	Bottom	Stony	0	0
110	2016	BC2	BC23-500-167	Top	Stony	0	0
111	2016	BC2	BC23-500-206	Bottom	Stony	0	0
112	2016	BC2	BC23-500-206	Top	Stony	0	0
113	2016	BC2	BC24-100-024	Bottom	Stony	0	0
114	2016	BC2	BC24-100-024	Top	Stony	0	0
115	2016	BC2	BC24-100-090	Bottom	Stony	0	0
116	2016	BC2	BC24-100-090	Top	Stony	0	0
117	2016	BC2	BC24-100-119	Bottom	Stony	0	0
118	2016	BC2	BC24-100-119	Top	Stony	1	44.4444444444444
119	2016	BC2	BC24-100-202	Bottom	Stony	0	0
120	2016	BC2	BC24-100-202	Top	Stony	0	0
121	2016	BC2	BC24-500-017	Bottom	Stony	0	0
122	2016	BC2	BC24-500-017	Top	Stony	0	0
123	2016	BC2	BC24-500-070	Bottom	Stony	0	0
124	2016	BC2	BC24-500-070	Top	Stony	0	0
125	2016	BC2	BC24-500-136	Bottom	Stony	0	0
126	2016	BC2	BC24-500-136	Top	Stony	0	0
127	2016	BC2	BC24-500-168	Bottom	Stony	0	0
128	2016	BC2	BC24-500-168	Top	Stony	0	0
129	2016	BC3	BC31-100-015	Bottom	Stony	0	0
130	2016	BC3	BC31-100-015	Top	Stony	0	0
131	2016	BC3	BC31-100-050	Bottom	Stony	0	0
132	2016	BC3	BC31-100-050	Top	Stony	0	0
133	2016	BC3	BC31-100-092	Bottom	Stony	0	0
134	2016	BC3	BC31-100-092	Top	Stony	0	0
135	2016	BC3	BC31-100-125	Bottom	Stony	0	0
136	2016	BC3	BC31-100-125	Top	Stony	0	0
137	2016	BC3	BC31-500-070	Bottom	Stony	0	0
138	2016	BC3	BC31-500-070	Top	Stony	0	0
139	2016	BC3	BC31-500-095	Bottom	Stony	0	0
140	2016	BC3	BC31-500-095	Top	Stony	0	0
141	2016	BC3	BC31-500-137	Bottom	Stony	0	0
142	2016	BC3	BC31-500-137	Top	Stony	0	0
143	2016	BC3	BC31-500-185	Bottom	Stony	0	0
144	2016	BC3	BC31-500-185	Top	Stony	0	0
145	2016	BC3	BC32-100-013	Bottom	Stony	0	0
146	2016	BC3	BC32-100-014	Bottom	Stony	0	0
147	2016	BC3	BC32-100-014	Top	Stony	1	44.4444444444444
148	2016	BC3	BC32-100-085	Bottom	Stony	0	0
149	2016	BC3	BC32-100-085	Top	Stony	0	0
150	2016	BC3	BC32-100-132	Bottom	Stony	0	0
151	2016	BC3	BC32-100-132	Top	Stony	0	0
152	2016	BC3	BC32-100-162	Bottom	Stony	1	44.4444444444444
153	2016	BC3	BC32-100-162	Top	Stony	0	0
154	2016	BC3	BC32-500-013	Top	Stony	0	0
155	2016	BC3	BC32-500-054	Bottom	Stony	0	0
156	2016	BC3	BC32-500-054	Top	Stony	0	0
157	2016	BC3	BC32-500-117	Bottom	Stony	0	0
158	2016	BC3	BC32-500-117	Top	Stony	1	44.4444444444444
159	2016	BC3	BC32-500-197	Bottom	Stony	0	0
160	2016	BC3	BC32-500-197	Top	Stony	1	44.4444444444444
161	2016	BC3	BC33-100-031	Bottom	Stony	0	0
162	2016	BC3	BC33-100-031	Top	Stony	0	0
163	2016	BC3	BC33-100-098	Bottom	Stony	0	0
164	2016	BC3	BC33-100-098	Top	Stony	0	0
165	2016	BC3	BC33-100-134	Bottom	Stony	0	0
166	2016	BC3	BC33-100-134	Top	Stony	0	0
167	2016	BC3	BC33-100-188	Bottom	Stony	0	0
168	2016	BC3	BC33-100-188	Top	Stony	0	0
169	2016	BC3	BC33-500-019	Bottom	Stony	0	0
170	2016	BC3	BC33-500-019	Top	Stony	0	0
171	2016	BC3	BC33-500-074	Bottom	Stony	1	44.4444444444444
172	2016	BC3	BC33-500-074	Top	Stony	0	0
173	2016	BC3	BC33-500-129	Bottom	Stony	0	0
174	2016	BC3	BC33-500-129	Top	Stony	0	0
175	2016	BC3	BC33-500-189	Bottom	Stony	0	0
176	2016	BC3	BC33-500-189	Top	Stony	0	0
177	2016	BC3	BC34-100-041	Bottom	Stony	0	0
178	2016	BC3	BC34-100-041	Top	Stony	2	88.8888888888889
179	2016	BC3	BC34-100-109	Bottom	Stony	0	0
180	2016	BC3	BC34-100-109	Top	Stony	1	44.4444444444444
181	2016	BC3	BC34-100-182	Bottom	Stony	1	44.4444444444444
182	2016	BC3	BC34-100-182	Top	Stony	1	44.4444444444444
183	2016	BC3	BC34-100-220	Bottom	Stony	0	0
184	2016	BC3	BC34-100-220	Top	Stony	0	0
185	2016	BC3	BC34-500-035	Bottom	Stony	0	0
186	2016	BC3	BC34-500-035	Top	Stony	0	0
187	2016	BC3	BC34-500-086	Bottom	Stony	0	0
188	2016	BC3	BC34-500-086	Top	Stony	0	0
189	2016	BC3	BC34-500-156	Bottom	Stony	0	0
190	2016	BC3	BC34-500-156	Top	Stony	2	88.8888888888889
191	2016	BC3	BC34-500-206	Bottom	Stony	0	0
192	2016	BC3	BC34-500-206	Top	Stony	0	0
193	2016	BC4	BC41-100-023	Bottom	Stony	0	0
194	2016	BC4	BC41-100-023	Top	Stony	0	0
195	2016	BC4	BC41-100-076	Bottom	Stony	0	0
196	2016	BC4	BC41-100-076	Top	Stony	0	0
197	2016	BC4	BC41-100-093	Bottom	Stony	0	0
198	2016	BC4	BC41-100-093	Top	Stony	0	0
199	2016	BC4	BC41-100-139	Bottom	Stony	0	0
200	2016	BC4	BC41-100-139	Top	Stony	0	0
201	2016	BC4	BC41-500-035	Bottom	Stony	0	0
202	2016	BC4	BC41-500-035	Top	Stony	1	44.4444444444444
203	2016	BC4	BC41-500-106	Bottom	Stony	0	0
204	2016	BC4	BC41-500-106	Top	Stony	0	0
205	2016	BC4	BC41-500-121	Bottom	Stony	0	0
206	2016	BC4	BC41-500-121	Top	Stony	1	44.4444444444444
207	2016	BC4	BC41-500-211	Bottom	Stony	0	0
208	2016	BC4	BC41-500-211	Top	Stony	0	0
209	2016	BC4	BC42-100-017	Bottom	Stony	0	0
210	2016	BC4	BC42-100-017	Top	Stony	0	0
211	2016	BC4	BC42-100-093	Bottom	Stony	0	0
212	2016	BC4	BC42-100-093	Top	Stony	0	0
213	2016	BC4	BC42-100-119	Bottom	Stony	0	0
214	2016	BC4	BC42-100-119	Top	Stony	0	0
215	2016	BC4	BC42-100-151	Bottom	Stony	0	0
216	2016	BC4	BC42-100-151	Top	Stony	0	0
217	2016	BC4	BC42-500-020	Bottom	Stony	0	0
218	2016	BC4	BC42-500-020	Top	Stony	0	0
219	2016	BC4	BC42-500-083	Bottom	Stony	0	0
220	2016	BC4	BC42-500-083	Top	Stony	1	44.4444444444444
221	2016	BC4	BC42-500-108	Bottom	Stony	0	0
222	2016	BC4	BC42-500-108	Top	Stony	0	0
223	2016	BC4	BC42-500-155	Bottom	Stony	0	0
224	2016	BC4	BC42-500-155	Top	Stony	0	0
225	2016	BC4	BC43-100-117	Bottom	Stony	0	0
226	2016	BC4	BC43-100-117	Top	Stony	0	0
227	2016	BC4	BC43-100-132	Bottom	Stony	0	0
228	2016	BC4	BC43-100-132	Top	Stony	0	0
229	2016	BC4	BC43-100-163	Bottom	Stony	0	0
230	2016	BC4	BC43-100-163	Top	Stony	0	0
231	2016	BC4	BC43-100-199	Bottom	Stony	0	0
232	2016	BC4	BC43-100-199	Top	Stony	0	0
233	2016	BC4	BC43-500-042	Bottom	Stony	0	0
234	2016	BC4	BC43-500-042	Top	Stony	0	0
235	2016	BC4	BC43-500-061	Bottom	Stony	0	0
236	2016	BC4	BC43-500-061	Top	Stony	0	0
237	2016	BC4	BC43-500-091	Bottom	Stony	0	0
238	2016	BC4	BC43-500-091	Top	Stony	0	0
239	2016	BC4	BC43-500-176	Bottom	Stony	0	0
240	2016	BC4	BC43-500-176	Top	Stony	2	88.8888888888889
241	2016	BC4	BC44-100-061	Bottom	Stony	0	0
242	2016	BC4	BC44-100-061	Top	Stony	0	0
243	2016	BC4	BC44-100-130	Bottom	Stony	0	0
244	2016	BC4	BC44-100-130	Top	Stony	1	44.4444444444444
245	2016	BC4	BC44-100-175	Bottom	Stony	0	0
246	2016	BC4	BC44-100-175	Top	Stony	0	0
247	2016	BC4	BC44-100-198	Bottom	Stony	0	0
248	2016	BC4	BC44-100-198	Top	Stony	0	0
249	2016	BC4	BC44-500-074	Bottom	Stony	0	0
250	2016	BC4	BC44-500-074	Top	Stony	0	0
251	2016	BC4	BC44-500-112	Bottom	Stony	0	0
252	2016	BC4	BC44-500-112	Top	Stony	0	0
253	2016	BC4	BC44-500-147	Bottom	Stony	0	0
254	2016	BC4	BC44-500-147	Top	Stony	0	0
255	2016	BC4	BC44-500-170	Bottom	Stony	0	0
256	2016	BC4	BC44-500-170	Top	Stony	3	133.333333333333
257	2016	DC1	DC11-100-048	Bottom	Stony	0	0
258	2016	DC1	DC11-100-048	Top	Stony	0	0
259	2016	DC1	DC11-100-059	Bottom	Stony	0	0
260	2016	DC1	DC11-100-059	Top	Stony	1	44.4444444444444
261	2016	DC1	DC11-100-082	Bottom	Stony	0	0
262	2016	DC1	DC11-100-171	Bottom	Stony	0	0
263	2016	DC1	DC11-100-171	Top	Stony	0	0
264	2016	DC1	DC11-500-027	Bottom	Stony	0	0
265	2016	DC1	DC11-500-027	Top	Stony	0	0
266	2016	DC1	DC11-500-106	Bottom	Stony	0	0
267	2016	DC1	DC11-500-106	Top	Stony	0	0
268	2016	DC1	DC11-500-138	Bottom	Stony	0	0
269	2016	DC1	DC11-500-138	Top	Stony	0	0
270	2016	DC1	DC11-500-204	Bottom	Stony	0	0
271	2016	DC1	DC11-500-204	Top	Stony	0	0
272	2016	DC1	DC12-100-027	Top	Stony	3	133.333333333333
273	2016	DC1	DC12-100-087	Bottom	Stony	0	0
274	2016	DC1	DC12-100-087	Top	Stony	0	0
275	2016	DC1	DC12-100-166	Bottom	Stony	0	0
276	2016	DC1	DC12-100-166	Top	Stony	1	44.4444444444444
277	2016	DC1	DC12-100-192	Bottom	Stony	0	0
278	2016	DC1	DC12-100-192	Top	Stony	0	0
279	2016	DC1	DC12-500-042	Bottom	Stony	0	0
280	2016	DC1	DC12-500-042	Top	Stony	0	0
281	2016	DC1	DC12-500-071	Bottom	Stony	0	0
282	2016	DC1	DC12-500-071	Top	Stony	0	0
283	2016	DC1	DC12-500-166	Bottom	Stony	0	0
284	2016	DC1	DC12-500-166	Top	Stony	0	0
285	2016	DC1	DC12-500-192	Bottom	Stony	0	0
286	2016	DC1	DC12-500-192	Top	Stony	0	0
287	2016	DC1	DC13-100-083	Bottom	Stony	0	0
288	2016	DC1	DC13-100-083	Top	Stony	0	0
289	2016	DC1	DC13-100-091	Bottom	Stony	0	0
290	2016	DC1	DC13-100-091	Top	Stony	1	44.4444444444444
291	2016	DC1	DC13-100-158	Bottom	Stony	0	0
292	2016	DC1	DC13-100-158	Top	Stony	0	0
293	2016	DC1	DC13-100-186	Bottom	Stony	0	0
294	2016	DC1	DC13-100-186	Top	Stony	0	0
295	2016	DC1	DC13-500-036	Bottom	Stony	0	0
296	2016	DC1	DC13-500-036	Top	Stony	0	0
297	2016	DC1	DC13-500-092	Bottom	Stony	0	0
298	2016	DC1	DC13-500-092	Top	Stony	0	0
299	2016	DC1	DC13-500-128	Bottom	Stony	0	0
300	2016	DC1	DC13-500-128	Top	Stony	0	0
301	2016	DC1	DC13-500-192	Bottom	Stony	0	0
302	2016	DC1	DC13-500-192	Top	Stony	1	44.4444444444444
303	2016	DC1	DC14-100-036	Bottom	Stony	0	0
304	2016	DC1	DC14-100-036	Top	Stony	0	0
305	2016	DC1	DC14-100-081	Bottom	Stony	0	0
306	2016	DC1	DC14-100-081	Top	Stony	0	0
307	2016	DC1	DC14-100-144	Bottom	Stony	0	0
308	2016	DC1	DC14-100-144	Top	Stony	0	0
309	2016	DC1	DC14-100-184	Bottom	Stony	0	0
310	2016	DC1	DC14-100-184	Top	Stony	0	0
311	2016	DC1	DC14-500-022	Bottom	Stony	0	0
312	2016	DC1	DC14-500-022	Top	Stony	0	0
313	2016	DC1	DC14-500-101	Bottom	Stony	0	0
314	2016	DC1	DC14-500-101	Top	Stony	0	0
315	2016	DC1	DC14-500-178	Bottom	Stony	0	0
316	2016	DC1	DC14-500-178	Top	Stony	1	44.4444444444444
317	2016	DC1	DC14-500-205	Bottom	Stony	0	0
318	2016	DC1	DC14-500-205	Top	Stony	0	0
319	2016	DC2	DC21-100-020	Bottom	Stony	0	0
320	2016	DC2	DC21-100-020	Top	Stony	0	0
321	2016	DC2	DC21-100-087	Bottom	Stony	0	0
322	2016	DC2	DC21-100-087	Top	Stony	0	0
323	2016	DC2	DC21-100-122	Bottom	Stony	0	0
324	2016	DC2	DC21-100-122	Top	Stony	0	0
325	2016	DC2	DC21-100-170	Bottom	Stony	0	0
326	2016	DC2	DC21-100-170	Top	Stony	0	0
327	2016	DC2	DC21-500-036	Bottom	Stony	0	0
328	2016	DC2	DC21-500-036	Top	Stony	0	0
329	2016	DC2	DC21-500-066	Top	Stony	0	0
330	2016	DC2	DC21-500-084	Bottom	Stony	0	0
331	2016	DC2	DC21-500-084	Top	Stony	0	0
332	2016	DC2	DC21-500-106	Bottom	Stony	0	0
333	2016	DC2	DC21-500-106	Top	Stony	0	0
334	2016	DC2	DC22-100-040	Bottom	Stony	0	0
335	2016	DC2	DC22-100-040	Top	Stony	0	0
336	2016	DC2	DC22-100-094	Bottom	Stony	0	0
337	2016	DC2	DC22-100-094	Top	Stony	0	0
338	2016	DC2	DC22-100-157	Bottom	Stony	0	0
339	2016	DC2	DC22-100-157	Top	Stony	0	0
340	2016	DC2	DC22-100-193	Bottom	Stony	0	0
341	2016	DC2	DC22-100-193	Top	Stony	0	0
342	2016	DC2	DC22-500-002	Bottom	Stony	0	0
343	2016	DC2	DC22-500-002	Top	Stony	1	44.4444444444444
344	2016	DC2	DC22-500-078	Bottom	Stony	0	0
345	2016	DC2	DC22-500-078	Top	Stony	1	44.4444444444444
346	2016	DC2	DC22-500-109	Bottom	Stony	0	0
347	2016	DC2	DC22-500-109	Top	Stony	0	0
348	2016	DC2	DC22-500-134	Bottom	Stony	0	0
349	2016	DC2	DC22-500-134	Top	Stony	2	88.8888888888889
350	2016	DC2	DC23-100-037	Bottom	Stony	0	0
351	2016	DC2	DC23-100-066	Bottom	Stony	0	0
352	2016	DC2	DC23-100-066	Top	Stony	0	0
353	2016	DC2	DC23-100-144	Bottom	Stony	0	0
354	2016	DC2	DC23-100-144	Top	Stony	0	0
355	2016	DC2	DC23-100-169	Bottom	Stony	0	0
356	2016	DC2	DC23-100-169	Top	Stony	0	0
357	2016	DC2	DC23-500-007	Bottom	Stony	0	0
358	2016	DC2	DC23-500-007	Top	Stony	0	0
359	2016	DC2	DC23-500-034	Bottom	Stony	0	0
360	2016	DC2	DC23-500-034	Top	Stony	0	0
361	2016	DC2	DC23-500-125	Bottom	Stony	0	0
362	2016	DC2	DC23-500-125	Top	Stony	0	0
363	2016	DC2	DC23-500-172	Bottom	Stony	0	0
364	2016	DC2	DC23-500-172	Top	Stony	0	0
365	2016	DC2	DC24-100-067	Bottom	Stony	0	0
366	2016	DC2	DC24-100-067	Top	Stony	0	0
367	2016	DC2	DC24-100-089	Bottom	Stony	0	0
368	2016	DC2	DC24-100-089	Top	Stony	0	0
369	2016	DC2	DC24-100-114	Bottom	Stony	0	0
370	2016	DC2	DC24-100-114	Top	Stony	1	44.4444444444444
371	2016	DC2	DC24-100-191	Bottom	Stony	0	0
372	2016	DC2	DC24-100-191	Top	Stony	0	0
373	2016	DC2	DC24-500-045	Bottom	Stony	0	0
374	2016	DC2	DC24-500-045	Top	Stony	0	0
375	2016	DC2	DC24-500-120	Bottom	Stony	0	0
376	2016	DC2	DC24-500-120	Top	Stony	0	0
377	2016	DC2	DC24-500-154	Bottom	Stony	0	0
378	2016	DC2	DC24-500-154	Top	Stony	0	0
379	2016	DC2	DC24-500-223	Bottom	Stony	0	0
380	2016	DC2	DC24-500-223	Top	Stony	0	0
381	2016	DC3	DC31-100-097	Top	Stony	0	0
382	2016	DC3	DC31-100-116	Bottom	Stony	0	0
383	2016	DC3	DC31-100-116	Top	Stony	0	0
384	2016	DC3	DC31-100-141	Bottom	Stony	0	0
385	2016	DC3	DC31-100-141	Top	Stony	0	0
386	2016	DC3	DC31-100-197	Bottom	Stony	0	0
387	2016	DC3	DC31-100-199	Bottom	Stony	0	0
388	2016	DC3	DC31-100-199	Top	Stony	0	0
389	2016	DC3	DC31-500-133	Bottom	Stony	0	0
390	2016	DC3	DC31-500-167	Bottom	Stony	0	0
391	2016	DC3	DC31-500-167	Top	Stony	0	0
392	2016	DC3	DC31-500-198	Bottom	Stony	0	0
393	2016	DC3	DC31-500-198	Top	Stony	0	0
394	2016	DC3	DC31-500-209	Bottom	Stony	0	0
395	2016	DC3	DC31-500-209	Top	Stony	0	0
396	2016	DC3	DC32-100-119	Bottom	Stony	0	0
397	2016	DC3	DC32-100-131	Bottom	Stony	0	0
398	2016	DC3	DC32-100-131	Top	Stony	0	0
399	2016	DC3	DC32-100-170	Bottom	Stony	0	0
400	2016	DC3	DC32-100-170	Top	Stony	0	0
401	2016	DC3	DC32-100-179	Bottom	Stony	0	0
402	2016	DC3	DC32-100-179	Top	Stony	0	0
403	2016	DC3	DC32-500-119	Bottom	Stony	0	0
404	2016	DC3	DC32-500-119	Top	Stony	0	0
405	2016	DC3	DC32-500-160	Bottom	Stony	0	0
406	2016	DC3	DC32-500-160	Top	Stony	0	0
407	2016	DC3	DC32-500-173	Bottom	Stony	0	0
408	2016	DC3	DC32-500-173	Top	Stony	0	0
409	2016	DC3	DC32-500-208	Bottom	Stony	0	0
410	2016	DC3	DC32-500-208	Top	Stony	0	0
411	2016	DC3	DC33-100-112	Bottom	Stony	0	0
412	2016	DC3	DC33-100-112	Top	Stony	0	0
413	2016	DC3	DC33-100-155	Bottom	Stony	0	0
414	2016	DC3	DC33-100-155	Top	Stony	0	0
415	2016	DC3	DC33-100-181	Bottom	Stony	0	0
416	2016	DC3	DC33-100-181	Top	Stony	0	0
417	2016	DC3	DC33-100-220	Bottom	Stony	0	0
418	2016	DC3	DC33-100-220	Top	Stony	0	0
419	2016	DC3	DC33-500-080	Bottom	Stony	0	0
420	2016	DC3	DC33-500-080	Top	Stony	0	0
421	2016	DC3	DC33-500-109	Bottom	Stony	0	0
422	2016	DC3	DC33-500-109	Top	Stony	0	0
423	2016	DC3	DC33-500-130	Bottom	Stony	0	0
424	2016	DC3	DC33-500-130	Top	Stony	0	0
425	2016	DC3	DC33-500-199	Bottom	Stony	0	0
426	2016	DC3	DC33-500-199	Top	Stony	0	0
427	2016	DC3	DC34-100-028	Bottom	Stony	0	0
428	2016	DC3	DC34-100-028	Top	Stony	0	0
429	2016	DC3	DC34-100-050	Bottom	Stony	0	0
430	2016	DC3	DC34-100-050	Top	Stony	1	44.4444444444444
431	2016	DC3	DC34-100-100	Bottom	Stony	0	0
432	2016	DC3	DC34-100-100	Top	Stony	0	0
433	2016	DC3	DC34-100-171	Bottom	Stony	0	0
434	2016	DC3	DC34-100-171	Top	Stony	0	0
435	2016	DC3	DC34-500-099	Bottom	Stony	0	0
436	2016	DC3	DC34-500-099	Top	Stony	0	0
437	2016	DC3	DC34-500-131	Bottom	Stony	0	0
438	2016	DC3	DC34-500-131	Top	Stony	0	0
439	2016	DC3	DC34-500-153	Bottom	Stony	0	0
440	2016	DC3	DC34-500-153	Top	Stony	1	44.4444444444444
441	2016	DC3	DC34-500-174	Bottom	Stony	0	0
442	2016	DC3	DC34-500-174	Top	Stony	0	0
443	2016	DC4	DC41-100-037	Bottom	Stony	0	0
444	2016	DC4	DC41-100-037	Top	Stony	0	0
445	2016	DC4	DC41-100-057	Bottom	Stony	0	0
446	2016	DC4	DC41-100-057	Top	Stony	0	0
447	2016	DC4	DC41-100-110	Bottom	Stony	0	0
448	2016	DC4	DC41-100-110	Top	Stony	0	0
449	2016	DC4	DC41-100-168	Bottom	Stony	0	0
450	2016	DC4	DC41-100-168	Top	Stony	0	0
451	2016	DC4	DC41-500-027	Bottom	Stony	0	0
452	2016	DC4	DC41-500-027	Top	Stony	0	0
453	2016	DC4	DC41-500-054	Bottom	Stony	0	0
454	2016	DC4	DC41-500-054	Top	Stony	0	0
455	2016	DC4	DC41-500-083	Bottom	Stony	0	0
456	2016	DC4	DC41-500-083	Top	Stony	0	0
457	2016	DC4	DC41-500-162	Top	Stony	0	0
458	2016	DC4	DC42-100-017	Bottom	Stony	0	0
459	2016	DC4	DC42-100-017	Top	Stony	0	0
460	2016	DC4	DC42-100-057	Bottom	Stony	0	0
461	2016	DC4	DC42-100-057	Top	Stony	0	0
462	2016	DC4	DC42-100-139	Bottom	Stony	0	0
463	2016	DC4	DC42-100-139	Top	Stony	0	0
464	2016	DC4	DC42-100-174	Bottom	Stony	0	0
465	2016	DC4	DC42-100-174	Top	Stony	0	0
466	2016	DC4	DC42-500-037	Bottom	Stony	0	0
467	2016	DC4	DC42-500-037	Top	Stony	0	0
468	2016	DC4	DC42-500-100	Bottom	Stony	0	0
469	2016	DC4	DC42-500-100	Top	Stony	0	0
470	2016	DC4	DC42-500-133	Bottom	Stony	0	0
471	2016	DC4	DC42-500-133	Top	Stony	0	0
472	2016	DC4	DC42-500-186	Bottom	Stony	0	0
473	2016	DC4	DC42-500-186	Top	Stony	0	0
474	2016	DC4	DC43-100-055	Bottom	Stony	0	0
475	2016	DC4	DC43-100-055	Top	Stony	0	0
476	2016	DC4	DC43-100-123	Bottom	Stony	0	0
477	2016	DC4	DC43-100-123	Top	Stony	0	0
478	2016	DC4	DC43-100-160	Bottom	Stony	0	0
479	2016	DC4	DC43-100-160	Top	Stony	0	0
480	2016	DC4	DC43-500-045	Bottom	Stony	0	0
481	2016	DC4	DC43-500-045	Top	Stony	0	0
482	2016	DC4	DC43-500-075	Bottom	Stony	0	0
483	2016	DC4	DC43-500-075	Top	Stony	0	0
484	2016	DC4	DC43-500-099	Bottom	Stony	0	0
485	2016	DC4	DC43-500-099	Top	Stony	0	0
486	2016	DC4	DC43-500-134	Bottom	Stony	0	0
487	2016	DC4	DC43-500-134	Top	Stony	0	0
488	2016	DC4	DC44-100-024	Bottom	Stony	0	0
489	2016	DC4	DC44-100-024	Top	Stony	0	0
490	2016	DC4	DC44-100-062	Bottom	Stony	0	0
491	2016	DC4	DC44-100-062	Top	Stony	0	0
492	2016	DC4	DC44-100-122	Bottom	Stony	0	0
493	2016	DC4	DC44-100-122	Top	Stony	0	0
494	2016	DC4	DC44-100-157	Bottom	Stony	0	0
495	2016	DC4	DC44-100-157	Top	Stony	0	0
496	2016	DC4	DC44-500-018	Bottom	Stony	0	0
497	2016	DC4	DC44-500-018	Top	Stony	0	0
498	2016	DC4	DC44-500-051	Bottom	Stony	0	0
499	2016	DC4	DC44-500-051	Top	Stony	0	0
500	2016	DC4	DC44-500-117	Bottom	Stony	0	0
501	2016	DC4	DC44-500-117	Top	Stony	0	0
502	2016	DC4	DC44-500-158	Bottom	Stony	0	0
503	2016	DC4	DC44-500-158	Top	Stony	0	0
504	2016	DC5	DC51-100-013	Bottom	Stony	1	44.4444444444444
505	2016	DC5	DC51-100-013	Top	Stony	2	88.8888888888889
506	2016	DC5	DC51-100-057	Bottom	Stony	0	0
507	2016	DC5	DC51-100-057	Top	Stony	0	0
508	2016	DC5	DC51-100-076	Bottom	Stony	0	0
509	2016	DC5	DC51-100-076	Top	Stony	0	0
510	2016	DC5	DC51-100-127	Bottom	Stony	1	44.4444444444444
511	2016	DC5	DC51-100-127	Top	Stony	0	0
512	2016	DC5	DC51-500-018	Bottom	Stony	0	0
513	2016	DC5	DC51-500-018	Top	Stony	0	0
514	2016	DC5	DC51-500-095	Bottom	Stony	0	0
515	2016	DC5	DC51-500-095	Top	Stony	0	0
516	2016	DC5	DC51-500-145	Bottom	Stony	0	0
517	2016	DC5	DC51-500-145	Top	Stony	0	0
518	2016	DC5	DC51-500-185	Bottom	Stony	0	0
519	2016	DC5	DC51-500-185	Top	Stony	0	0
520	2016	DC5	DC52-100-059	Bottom	Stony	0	0
521	2016	DC5	DC52-100-059	Top	Stony	0	0
522	2016	DC5	DC52-100-104	Bottom	Stony	0	0
523	2016	DC5	DC52-100-104	Top	Stony	1	44.4444444444444
524	2016	DC5	DC52-100-118	Bottom	Stony	0	0
525	2016	DC5	DC52-100-118	Top	Stony	0	0
526	2016	DC5	DC52-100-177	Bottom	Stony	0	0
527	2016	DC5	DC52-100-177	Top	Stony	0	0
528	2016	DC5	DC52-500-075	Bottom	Stony	1	44.4444444444444
529	2016	DC5	DC52-500-075	Top	Stony	0	0
530	2016	DC5	DC52-500-104	Bottom	Stony	2	88.8888888888889
531	2016	DC5	DC52-500-104	Top	Stony	0	0
532	2016	DC5	DC52-500-140	Bottom	Stony	2	88.8888888888889
533	2016	DC5	DC52-500-140	Top	Stony	0	0
534	2016	DC5	DC52-500-161	Bottom	Stony	0	0
535	2016	DC5	DC52-500-161	Top	Stony	1	44.4444444444444
536	2016	DC5	DC53-100-085	Bottom	Stony	0	0
537	2016	DC5	DC53-100-085	Top	Stony	0	0
538	2016	DC5	DC53-100-114	Bottom	Stony	0	0
539	2016	DC5	DC53-100-114	Top	Stony	0	0
540	2016	DC5	DC53-100-150	Bottom	Stony	0	0
541	2016	DC5	DC53-100-150	Top	Stony	0	0
542	2016	DC5	DC53-100-183	Bottom	Stony	0	0
543	2016	DC5	DC53-100-183	Top	Stony	0	0
544	2016	DC5	DC53-500-004	Bottom	Stony	0	0
545	2016	DC5	DC53-500-004	Top	Stony	0	0
546	2016	DC5	DC53-500-084	Bottom	Stony	0	0
547	2016	DC5	DC53-500-084	Top	Stony	0	0
548	2016	DC5	DC53-500-136	Bottom	Stony	1	44.4444444444444
549	2016	DC5	DC53-500-136	Top	Stony	0	0
550	2016	DC5	DC53-500-168	Bottom	Stony	0	0
551	2016	DC5	DC53-500-168	Top	Stony	0	0
552	2016	DC5	DC54-100-077	Bottom	Stony	0	0
553	2016	DC5	DC54-100-077	Top	Stony	0	0
554	2016	DC5	DC54-100-089	Bottom	Stony	1	44.4444444444444
555	2016	DC5	DC54-100-089	Top	Stony	0	0
556	2016	DC5	DC54-100-123	Bottom	Stony	0	0
557	2016	DC5	DC54-100-123	Top	Stony	0	0
558	2016	DC5	DC54-100-138	Bottom	Stony	0	0
559	2016	DC5	DC54-100-138	Top	Stony	0	0
560	2016	DC5	DC54-500-015	Bottom	Stony	0	0
561	2016	DC5	DC54-500-015	Top	Stony	0	0
562	2016	DC5	DC54-500-046	Bottom	Stony	0	0
563	2016	DC5	DC54-500-046	Top	Stony	0	0
564	2016	DC5	DC54-500-059	Bottom	Stony	0	0
565	2016	DC5	DC54-500-059	Top	Stony	0	0
566	2016	DC5	DC54-500-168	Bottom	Stony	0	0
567	2016	DC5	DC54-500-168	Top	Stony	0	0
568	2016	DC6	DC61-100-065	Bottom	Stony	0	0
569	2016	DC6	DC61-100-065	Top	Stony	0	0
570	2016	DC6	DC61-100-078	Bottom	Stony	0	0
571	2016	DC6	DC61-100-078	Top	Stony	0	0
572	2016	DC6	DC61-100-137	Bottom	Stony	0	0
573	2016	DC6	DC61-100-137	Top	Stony	2	88.8888888888889
574	2016	DC6	DC61-100-162	Bottom	Stony	0	0
575	2016	DC6	DC61-100-162	Top	Stony	0	0
576	2016	DC6	DC61-500-017	Bottom	Stony	0	0
577	2016	DC6	DC61-500-017	Top	Stony	1	44.4444444444444
578	2016	DC6	DC61-500-091	Bottom	Stony	0	0
579	2016	DC6	DC61-500-091	Top	Stony	0	0
580	2016	DC6	DC61-500-132	Bottom	Stony	0	0
581	2016	DC6	DC61-500-132	Top	Stony	0	0
582	2016	DC6	DC61-500-184	Bottom	Stony	0	0
583	2016	DC6	DC61-500-184	Top	Stony	2	88.8888888888889
584	2016	DC6	DC62-100-052	Bottom	Stony	0	0
585	2016	DC6	DC62-100-052	Top	Stony	3	133.333333333333
586	2016	DC6	DC62-100-084	Bottom	Stony	1	44.4444444444444
587	2016	DC6	DC62-100-084	Top	Stony	2	88.8888888888889
588	2016	DC6	DC62-100-141	Bottom	Stony	0	0
589	2016	DC6	DC62-100-141	Top	Stony	0	0
590	2016	DC6	DC62-100-163	Bottom	Stony	0	0
591	2016	DC6	DC62-100-163	Top	Stony	0	0
592	2016	DC6	DC62-500-082	Bottom	Stony	0	0
593	2016	DC6	DC62-500-082	Top	Stony	1	44.4444444444444
594	2016	DC6	DC62-500-114	Bottom	Stony	0	0
595	2016	DC6	DC62-500-114	Top	Stony	2	88.8888888888889
596	2016	DC6	DC62-500-132	Bottom	Stony	0	0
597	2016	DC6	DC62-500-132	Top	Stony	0	0
598	2016	DC6	DC62-500-205	Bottom	Stony	0	0
599	2016	DC6	DC62-500-205	Top	Stony	0	0
600	2016	DC6	DC63-100-060	Bottom	Stony	0	0
601	2016	DC6	DC63-100-060	Top	Stony	1	44.4444444444444
602	2016	DC6	DC63-100-165	Bottom	Stony	0	0
603	2016	DC6	DC63-100-165	Top	Stony	0	0
604	2016	DC6	DC63-100-194	Bottom	Stony	0	0
605	2016	DC6	DC63-100-194	Top	Stony	2	88.8888888888889
606	2016	DC6	DC63-500-046	Bottom	Stony	0	0
607	2016	DC6	DC63-500-046	Top	Stony	1	44.4444444444444
608	2016	DC6	DC63-500-091	Bottom	Stony	0	0
609	2016	DC6	DC63-500-091	Top	Stony	0	0
610	2016	DC6	DC63-500-108	Bottom	Stony	0	0
611	2016	DC6	DC63-500-108	Top	Stony	0	0
612	2016	DC6	DC63-500-142	Bottom	Stony	0	0
613	2016	DC6	DC63-500-142	Top	Stony	1	44.4444444444444
614	2016	DC6	DC63-500-195	Bottom	Stony	1	44.4444444444444
615	2016	DC6	DC63-500-195	Top	Stony	0	0
616	2016	DC6	DC64-100-097	Bottom	Stony	0	0
617	2016	DC6	DC64-100-097	Top	Stony	1	44.4444444444444
618	2016	DC6	DC64-100-128	Bottom	Stony	1	44.4444444444444
619	2016	DC6	DC64-100-128	Top	Stony	0	0
620	2016	DC6	DC64-100-176	Bottom	Stony	0	0
621	2016	DC6	DC64-100-176	Top	Stony	0	0
622	2016	DC6	DC64-100-193	Bottom	Stony	0	0
623	2016	DC6	DC64-100-193	Top	Stony	0	0
624	2016	DC6	DC64-500-017	Bottom	Stony	0	0
625	2016	DC6	DC64-500-017	Top	Stony	0	0
626	2016	DC6	DC64-500-056	Bottom	Stony	0	0
627	2016	DC6	DC64-500-056	Top	Stony	0	0
628	2016	DC6	DC64-500-091	Bottom	Stony	0	0
629	2016	DC6	DC64-500-091	Top	Stony	0	0
630	2016	DC6	DC64-500-113	Bottom	Stony	0	0
631	2016	DC6	DC64-500-113	Top	Stony	1	44.4444444444444
632	2016	DC7	DC71-100-043	Bottom	Stony	0	0
633	2016	DC7	DC71-100-043	Top	Stony	0	0
634	2016	DC7	DC71-100-085	Bottom	Stony	0	0
635	2016	DC7	DC71-100-085	Top	Stony	0	0
636	2016	DC7	DC71-100-110	Bottom	Stony	0	0
637	2016	DC7	DC71-100-110	Top	Stony	2	88.8888888888889
638	2016	DC7	DC71-100-155	Bottom	Stony	0	0
639	2016	DC7	DC71-100-155	Top	Stony	1	44.4444444444444
640	2016	DC7	DC71-500-036	Bottom	Stony	0	0
641	2016	DC7	DC71-500-036	Top	Stony	0	0
642	2016	DC7	DC71-500-079	Bottom	Stony	0	0
643	2016	DC7	DC71-500-079	Top	Stony	0	0
644	2016	DC7	DC71-500-113	Bottom	Stony	0	0
645	2016	DC7	DC71-500-113	Top	Stony	1	44.4444444444444
646	2016	DC7	DC71-500-175	Bottom	Stony	0	0
647	2016	DC7	DC71-500-175	Top	Stony	0	0
648	2016	DC7	DC72-100-044	Bottom	Stony	0	0
649	2016	DC7	DC72-100-044	Top	Stony	1	44.4444444444444
650	2016	DC7	DC72-100-090	Bottom	Stony	0	0
651	2016	DC7	DC72-100-090	Top	Stony	0	0
652	2016	DC7	DC72-100-128	Bottom	Stony	0	0
653	2016	DC7	DC72-100-128	Top	Stony	0	0
654	2016	DC7	DC72-100-182	Bottom	Stony	0	0
655	2016	DC7	DC72-100-182	Top	Stony	1	44.4444444444444
656	2016	DC7	DC72-500-036	Bottom	Stony	0	0
657	2016	DC7	DC72-500-036	Top	Stony	0	0
658	2016	DC7	DC72-500-099	Bottom	Stony	0	0
659	2016	DC7	DC72-500-099	Top	Stony	0	0
660	2016	DC7	DC72-500-153	Bottom	Stony	0	0
661	2016	DC7	DC72-500-153	Top	Stony	0	0
662	2016	DC7	DC72-500-169	Bottom	Stony	0	0
663	2016	DC7	DC72-500-169	Top	Stony	0	0
664	2016	DC7	DC73-100-080	Bottom	Stony	0	0
665	2016	DC7	DC73-100-080	Top	Stony	0	0
666	2016	DC7	DC73-100-109	Bottom	Stony	0	0
667	2016	DC7	DC73-100-109	Top	Stony	0	0
668	2016	DC7	DC73-100-129	Bottom	Stony	0	0
669	2016	DC7	DC73-100-129	Top	Stony	0	0
670	2016	DC7	DC73-500-059	Bottom	Stony	0	0
671	2016	DC7	DC73-500-059	Top	Stony	0	0
672	2016	DC7	DC73-500-083	Bottom	Stony	0	0
673	2016	DC7	DC73-500-083	Top	Stony	0	0
674	2016	DC7	DC73-500-134	Bottom	Stony	0	0
675	2016	DC7	DC73-500-134	Top	Stony	2	88.8888888888889
676	2016	DC7	DC73-500-168	Bottom	Stony	0	0
677	2016	DC7	DC73-500-168	Top	Stony	0	0
678	2016	DC7	DC74-100-000	Bottom	Stony	0	0
679	2016	DC7	DC74-100-000	Top	Stony	0	0
680	2016	DC7	DC74-100-045	Bottom	Stony	0	0
681	2016	DC7	DC74-100-045	Top	Stony	0	0
682	2016	DC7	DC74-100-156	Bottom	Stony	0	0
683	2016	DC7	DC74-100-156	Top	Stony	1	44.4444444444444
684	2016	DC7	DC74-100-186	Bottom	Stony	0	0
685	2016	DC7	DC74-100-186	Top	Stony	0	0
686	2016	DC7	DC74-500-037	Bottom	Stony	0	0
687	2016	DC7	DC74-500-037	Top	Stony	0	0
688	2016	DC7	DC74-500-075	Bottom	Stony	0	0
689	2016	DC7	DC74-500-075	Top	Stony	0	0
690	2016	DC7	DC74-500-136	Bottom	Stony	0	0
691	2016	DC7	DC74-500-136	Top	Stony	0	0
692	2016	DC7	DC74-500-194	Bottom	Stony	0	0
693	2016	DC7	DC74-500-194	Top	Stony	0	0
694	2016	DC8	DC81-100-002	Bottom	Stony	0	0
695	2016	DC8	DC81-100-002	Top	Stony	0	0
696	2016	DC8	DC81-100-029	Bottom	Stony	0	0
697	2016	DC8	DC81-100-029	Top	Stony	1	44.4444444444444
698	2016	DC8	DC81-100-092	Bottom	Stony	0	0
699	2016	DC8	DC81-100-092	Top	Stony	0	0
700	2016	DC8	DC81-100-128	Bottom	Stony	0	0
701	2016	DC8	DC81-100-128	Top	Stony	0	0
702	2016	DC8	DC81-500-002	Bottom	Stony	0	0
703	2016	DC8	DC81-500-002	Top	Stony	0	0
704	2016	DC8	DC81-500-052	Bottom	Stony	0	0
705	2016	DC8	DC81-500-052	Top	Stony	0	0
706	2016	DC8	DC81-500-097	Bottom	Stony	0	0
707	2016	DC8	DC81-500-097	Top	Stony	0	0
708	2016	DC8	DC81-500-154	Bottom	Stony	0	0
709	2016	DC8	DC81-500-154	Top	Stony	0	0
710	2016	DC8	DC81-500-186	Bottom	Stony	0	0
711	2016	DC8	DC81-500-186	Top	Stony	0	0
712	2016	DC8	DC82-100-077	Bottom	Stony	0	0
713	2016	DC8	DC82-100-077	Top	Stony	1	44.4444444444444
714	2016	DC8	DC82-100-108	Bottom	Stony	0	0
715	2016	DC8	DC82-100-108	Top	Stony	0	0
716	2016	DC8	DC82-100-136	Bottom	Stony	0	0
717	2016	DC8	DC82-100-136	Top	Stony	0	0
718	2016	DC8	DC82-500-004	Bottom	Stony	0	0
719	2016	DC8	DC82-500-004	Top	Stony	0	0
720	2016	DC8	DC82-500-104	Bottom	Stony	0	0
721	2016	DC8	DC82-500-104	Top	Stony	0	0
722	2016	DC8	DC82-500-141	Bottom	Stony	0	0
723	2016	DC8	DC82-500-141	Top	Stony	0	0
724	2016	DC8	DC82-500-171	Top	Stony	1	44.4444444444444
725	2016	DC8	DC83-100-032	Bottom	Stony	0	0
726	2016	DC8	DC83-100-032	Top	Stony	0	0
727	2016	DC8	DC83-100-106	Bottom	Stony	0	0
728	2016	DC8	DC83-100-106	Top	Stony	0	0
729	2016	DC8	DC83-100-175	Bottom	Stony	0	0
730	2016	DC8	DC83-100-175	Top	Stony	0	0
731	2016	DC8	DC83-100-198	Bottom	Stony	0	0
732	2016	DC8	DC83-100-198	Top	Stony	0	0
733	2016	DC8	DC83-500-019	Bottom	Stony	0	0
734	2016	DC8	DC83-500-019	Top	Stony	0	0
735	2016	DC8	DC83-500-068	Bottom	Stony	0	0
736	2016	DC8	DC83-500-068	Top	Stony	0	0
737	2016	DC8	DC83-500-149	Bottom	Stony	0	0
738	2016	DC8	DC83-500-149	Top	Stony	0	0
739	2016	DC8	DC83-500-192	Bottom	Stony	0	0
740	2016	DC8	DC83-500-192	Top	Stony	1	44.4444444444444
741	2016	DC8	DC84-100-022	Bottom	Stony	0	0
742	2016	DC8	DC84-100-022	Top	Stony	0	0
743	2016	DC8	DC84-100-124	Bottom	Stony	0	0
744	2016	DC8	DC84-100-124	Top	Stony	0	0
745	2016	DC8	DC84-100-157	Bottom	Stony	0	0
746	2016	DC8	DC84-100-157	Top	Stony	0	0
747	2016	DC8	DC84-100-208	Bottom	Stony	0	0
748	2016	DC8	DC84-100-208	Top	Stony	0	0
749	2016	DC8	DC84-500-040	Bottom	Stony	0	0
750	2016	DC8	DC84-500-040	Top	Stony	1	44.4444444444444
751	2016	DC8	DC84-500-150	Top	Stony	1	44.4444444444444
752	2016	DC8	DC84-500-176	Bottom	Stony	0	0
753	2016	DC8	DC84-500-176	Top	Stony	0	0
754	2016	DC8	DC84-500-210	Bottom	Stony	0	0
755	2016	DC8	DC84-500-210	Top	Stony	0	0
756	2017	BC1	BC11-100-035	Bottom	Stony	0	0
757	2017	BC1	BC11-100-035	Top	Stony	0	0
758	2017	BC1	BC11-100-044	Bottom	Stony	0	0
759	2017	BC1	BC11-100-044	Top	Stony	0	0
760	2017	BC1	BC11-100-096	Bottom	Stony	0	0
761	2017	BC1	BC11-100-096	Top	Stony	0	0
762	2017	BC1	BC11-500-008	Bottom	Stony	0	0
763	2017	BC1	BC11-500-008	Top	Stony	0	0
764	2017	BC1	BC11-500-018	Bottom	Stony	0	0
765	2017	BC1	BC11-500-018	Top	Stony	0	0
766	2017	BC1	BC11-500-049	Bottom	Stony	0	0
767	2017	BC1	BC11-500-049	Top	Stony	0	0
768	2017	BC1	BC11-500-075	Bottom	Stony	0	0
769	2017	BC1	BC11-500-075	Top	Stony	1	44.4444444444444
770	2017	BC1	BC11-500-090	Bottom	Stony	0	0
771	2017	BC1	BC11-500-090	Top	Stony	0	0
772	2017	BC1	BC12-100-043	Bottom	Stony	0	0
773	2017	BC1	BC12-100-043	Top	Stony	0	0
774	2017	BC1	BC12-100-053	Bottom	Stony	0	0
775	2017	BC1	BC12-100-053	Top	Stony	0	0
776	2017	BC1	BC12-100-142	Bottom	Stony	0	0
777	2017	BC1	BC12-100-142	Top	Stony	0	0
778	2017	BC1	BC12-100-221	Bottom	Stony	0	0
779	2017	BC1	BC12-100-221	Top	Stony	0	0
780	2017	BC1	BC12-500-014	Bottom	Stony	0	0
781	2017	BC1	BC12-500-014	Top	Stony	0	0
782	2017	BC1	BC12-500-043	Bottom	Stony	0	0
783	2017	BC1	BC12-500-043	Top	Stony	0	0
784	2017	BC1	BC12-500-129	Bottom	Stony	0	0
785	2017	BC1	BC12-500-129	Top	Stony	0	0
786	2017	BC1	BC12-500-171	Bottom	Stony	0	0
787	2017	BC1	BC12-500-171	Top	Stony	0	0
788	2017	BC1	BC13-100-090	Bottom	Stony	0	0
789	2017	BC1	BC13-100-090	Top	Stony	0	0
790	2017	BC1	BC13-100-151	Bottom	Stony	0	0
791	2017	BC1	BC13-100-151	Top	Stony	0	0
792	2017	BC1	BC13-100-187	Bottom	Stony	0	0
793	2017	BC1	BC13-100-187	Top	Stony	0	0
794	2017	BC1	BC13-100-208	Bottom	Stony	0	0
795	2017	BC1	BC13-100-208	Top	Stony	0	0
796	2017	BC1	BC13-500-040	Bottom	Stony	0	0
797	2017	BC1	BC13-500-040	Top	Stony	0	0
798	2017	BC1	BC13-500-089	Bottom	Stony	0	0
799	2017	BC1	BC13-500-089	Top	Stony	0	0
800	2017	BC1	BC13-500-162	Bottom	Stony	0	0
801	2017	BC1	BC13-500-162	Top	Stony	0	0
802	2017	BC1	BC13-500-198	Bottom	Stony	0	0
803	2017	BC1	BC13-500-198	Top	Stony	0	0
804	2017	BC1	BC14-100-049	Bottom	Stony	0	0
805	2017	BC1	BC14-100-049	Top	Stony	0	0
806	2017	BC1	BC14-100-081	Bottom	Stony	0	0
807	2017	BC1	BC14-100-081	Top	Stony	0	0
808	2017	BC1	BC14-100-185	Bottom	Stony	0	0
809	2017	BC1	BC14-100-185	Top	Stony	0	0
810	2017	BC1	BC14-100-209	Bottom	Stony	0	0
811	2017	BC1	BC14-100-209	Top	Stony	0	0
812	2017	BC1	BC14-500-026	Bottom	Stony	0	0
813	2017	BC1	BC14-500-026	Top	Stony	2	88.8888888888889
814	2017	BC1	BC14-500-082	Bottom	Stony	0	0
815	2017	BC1	BC14-500-082	Top	Stony	0	0
816	2017	BC1	BC14-500-104	Bottom	Stony	0	0
817	2017	BC1	BC14-500-104	Top	Stony	0	0
818	2017	BC1	BC14-500-155	Bottom	Stony	0	0
819	2017	BC1	BC14-500-155	Top	Stony	0	0
820	2017	BC2	BC21-100-015	Bottom	Stony	0	0
821	2017	BC2	BC21-100-015	Top	Stony	0	0
822	2017	BC2	BC21-100-070	Bottom	Stony	0	0
823	2017	BC2	BC21-100-070	Top	Stony	0	0
824	2017	BC2	BC21-100-088	Bottom	Stony	0	0
825	2017	BC2	BC21-100-088	Top	Stony	0	0
826	2017	BC2	BC21-100-151	Bottom	Stony	0	0
827	2017	BC2	BC21-100-151	Top	Stony	0	0
828	2017	BC2	BC21-500-028	Bottom	Stony	0	0
829	2017	BC2	BC21-500-028	Top	Stony	0	0
830	2017	BC2	BC21-500-074	Bottom	Stony	0	0
831	2017	BC2	BC21-500-074	Top	Stony	0	0
832	2017	BC2	BC21-500-174	Bottom	Stony	0	0
833	2017	BC2	BC21-500-174	Top	Stony	0	0
834	2017	BC2	BC21-500-206	Bottom	Stony	0	0
835	2017	BC2	BC21-500-206	Top	Stony	0	0
836	2017	BC2	BC22-100-034	Bottom	Stony	0	0
837	2017	BC2	BC22-100-034	Top	Stony	0	0
838	2017	BC2	BC22-100-064	Bottom	Stony	0	0
839	2017	BC2	BC22-100-064	Top	Stony	0	0
840	2017	BC2	BC22-100-137	Bottom	Stony	0	0
841	2017	BC2	BC22-100-137	Top	Stony	0	0
842	2017	BC2	BC22-100-188	Bottom	Stony	0	0
843	2017	BC2	BC22-100-188	Top	Stony	0	0
844	2017	BC2	BC22-500-041	Bottom	Stony	0	0
845	2017	BC2	BC22-500-041	Top	Stony	1	44.4444444444444
846	2017	BC2	BC22-500-111	Bottom	Stony	0	0
847	2017	BC2	BC22-500-111	Top	Stony	0	0
848	2017	BC2	BC22-500-135	Bottom	Stony	0	0
849	2017	BC2	BC22-500-135	Top	Stony	0	0
850	2017	BC2	BC22-500-193	Bottom	Stony	0	0
851	2017	BC2	BC22-500-193	Top	Stony	0	0
852	2017	BC2	BC23-100-060	Bottom	Stony	0	0
853	2017	BC2	BC23-100-060	Top	Stony	1	44.4444444444444
854	2017	BC2	BC23-100-126	Bottom	Stony	0	0
855	2017	BC2	BC23-100-126	Top	Stony	0	0
856	2017	BC2	BC23-100-165	Bottom	Stony	0	0
857	2017	BC2	BC23-100-165	Top	Stony	0	0
858	2017	BC2	BC23-100-202	Bottom	Stony	0	0
859	2017	BC2	BC23-100-202	Top	Stony	1	44.4444444444444
860	2017	BC2	BC23-500-012	Bottom	Stony	0	0
861	2017	BC2	BC23-500-012	Top	Stony	0	0
862	2017	BC2	BC23-500-104	Bottom	Stony	0	0
863	2017	BC2	BC23-500-104	Top	Stony	2	88.8888888888889
864	2017	BC2	BC23-500-167	Bottom	Stony	0	0
865	2017	BC2	BC23-500-167	Top	Stony	0	0
866	2017	BC2	BC23-500-206	Bottom	Stony	0	0
867	2017	BC2	BC23-500-206	Top	Stony	0	0
868	2017	BC2	BC24-100-024	Bottom	Stony	0	0
869	2017	BC2	BC24-100-024	Top	Stony	0	0
870	2017	BC2	BC24-100-090	Bottom	Stony	0	0
871	2017	BC2	BC24-100-090	Top	Stony	1	44.4444444444444
872	2017	BC2	BC24-100-119	Bottom	Stony	0	0
873	2017	BC2	BC24-100-119	Top	Stony	0	0
874	2017	BC2	BC24-100-207	Bottom	Stony	0	0
875	2017	BC2	BC24-100-207	Top	Stony	0	0
876	2017	BC2	BC24-500-017	Bottom	Stony	0	0
877	2017	BC2	BC24-500-017	Top	Stony	0	0
878	2017	BC2	BC24-500-070	Bottom	Stony	0	0
879	2017	BC2	BC24-500-070	Top	Stony	0	0
880	2017	BC2	BC24-500-136	Bottom	Stony	0	0
881	2017	BC2	BC24-500-136	Top	Stony	0	0
882	2017	BC2	BC24-500-168	Bottom	Stony	0	0
883	2017	BC2	BC24-500-168	Top	Stony	1	44.4444444444444
884	2017	BC3	BC31-100-015	Bottom	Stony	0	0
885	2017	BC3	BC31-100-015	Top	Stony	0	0
886	2017	BC3	BC31-100-050	Bottom	Stony	0	0
887	2017	BC3	BC31-100-050	Top	Stony	0	0
888	2017	BC3	BC31-100-092	Bottom	Stony	0	0
889	2017	BC3	BC31-100-092	Top	Stony	1	44.4444444444444
890	2017	BC3	BC31-100-125	Bottom	Stony	0	0
891	2017	BC3	BC31-100-125	Top	Stony	1	44.4444444444444
892	2017	BC3	BC31-500-070	Bottom	Stony	0	0
893	2017	BC3	BC31-500-070	Top	Stony	0	0
894	2017	BC3	BC31-500-095	Bottom	Stony	0	0
895	2017	BC3	BC31-500-095	Top	Stony	0	0
896	2017	BC3	BC31-500-137	Bottom	Stony	0	0
897	2017	BC3	BC31-500-137	Top	Stony	0	0
898	2017	BC3	BC31-500-185	Bottom	Stony	0	0
899	2017	BC3	BC31-500-185	Top	Stony	0	0
900	2017	BC3	BC32-100-014	Bottom	Stony	0	0
901	2017	BC3	BC32-100-014	Top	Stony	1	44.4444444444444
902	2017	BC3	BC32-100-085	Bottom	Stony	0	0
903	2017	BC3	BC32-100-085	Top	Stony	0	0
904	2017	BC3	BC32-100-132	Bottom	Stony	0	0
905	2017	BC3	BC32-100-132	Top	Stony	0	0
906	2017	BC3	BC32-100-162	Bottom	Stony	0	0
907	2017	BC3	BC32-100-162	Top	Stony	0	0
908	2017	BC3	BC32-500-013	Bottom	Stony	0	0
909	2017	BC3	BC32-500-013	Top	Stony	0	0
910	2017	BC3	BC32-500-054	Bottom	Stony	1	44.4444444444444
911	2017	BC3	BC32-500-054	Top	Stony	0	0
912	2017	BC3	BC32-500-117	Bottom	Stony	0	0
913	2017	BC3	BC32-500-117	Top	Stony	0	0
914	2017	BC3	BC32-500-197	Bottom	Stony	0	0
915	2017	BC3	BC32-500-197	Top	Stony	0	0
916	2017	BC3	BC33-100-031	Bottom	Stony	0	0
917	2017	BC3	BC33-100-031	Top	Stony	0	0
918	2017	BC3	BC33-100-098	Bottom	Stony	0	0
919	2017	BC3	BC33-100-098	Top	Stony	0	0
920	2017	BC3	BC33-100-134	Bottom	Stony	0	0
921	2017	BC3	BC33-100-134	Top	Stony	0	0
922	2017	BC3	BC33-100-188	Bottom	Stony	0	0
923	2017	BC3	BC33-100-188	Top	Stony	0	0
924	2017	BC3	BC33-500-019	Bottom	Stony	0	0
925	2017	BC3	BC33-500-019	Top	Stony	0	0
926	2017	BC3	BC33-500-074	Bottom	Stony	0	0
927	2017	BC3	BC33-500-074	Top	Stony	0	0
928	2017	BC3	BC33-500-129	Bottom	Stony	0	0
929	2017	BC3	BC33-500-129	Top	Stony	0	0
930	2017	BC3	BC33-500-189	Bottom	Stony	0	0
931	2017	BC3	BC33-500-189	Top	Stony	0	0
932	2017	BC3	BC34-100-041	Bottom	Stony	0	0
933	2017	BC3	BC34-100-041	Top	Stony	0	0
934	2017	BC3	BC34-100-109	Bottom	Stony	0	0
935	2017	BC3	BC34-100-109	Top	Stony	0	0
936	2017	BC3	BC34-100-182	Bottom	Stony	0	0
937	2017	BC3	BC34-100-182	Top	Stony	0	0
938	2017	BC3	BC34-100-220	Bottom	Stony	0	0
939	2017	BC3	BC34-100-220	Top	Stony	0	0
940	2017	BC3	BC34-500-035	Bottom	Stony	0	0
941	2017	BC3	BC34-500-035	Top	Stony	0	0
942	2017	BC3	BC34-500-086	Bottom	Stony	0	0
943	2017	BC3	BC34-500-086	Top	Stony	0	0
944	2017	BC3	BC34-500-156	Bottom	Stony	0	0
945	2017	BC3	BC34-500-156	Top	Stony	0	0
946	2017	BC3	BC34-500-206	Bottom	Stony	0	0
947	2017	BC3	BC34-500-206	Top	Stony	1	44.4444444444444
948	2017	BC4	BC41-100-023	Bottom	Stony	0	0
949	2017	BC4	BC41-100-023	Top	Stony	0	0
950	2017	BC4	BC41-100-076	Bottom	Stony	0	0
951	2017	BC4	BC41-100-076	Top	Stony	0	0
952	2017	BC4	BC41-100-093	Bottom	Stony	0	0
953	2017	BC4	BC41-100-093	Top	Stony	1	44.4444444444444
954	2017	BC4	BC41-100-139	Bottom	Stony	0	0
955	2017	BC4	BC41-100-139	Top	Stony	0	0
956	2017	BC4	BC41-500-035	Bottom	Stony	0	0
957	2017	BC4	BC41-500-035	Top	Stony	0	0
958	2017	BC4	BC41-500-106	Bottom	Stony	0	0
959	2017	BC4	BC41-500-106	Top	Stony	2	88.8888888888889
960	2017	BC4	BC41-500-126	Bottom	Stony	0	0
961	2017	BC4	BC41-500-126	Top	Stony	0	0
962	2017	BC4	BC41-500-211	Bottom	Stony	0	0
963	2017	BC4	BC41-500-211	Top	Stony	0	0
964	2017	BC4	BC42-100-017	Bottom	Stony	0	0
965	2017	BC4	BC42-100-017	Top	Stony	0	0
966	2017	BC4	BC42-100-093	Bottom	Stony	0	0
967	2017	BC4	BC42-100-093	Top	Stony	0	0
968	2017	BC4	BC42-100-119	Bottom	Stony	1	44.4444444444444
969	2017	BC4	BC42-100-119	Top	Stony	0	0
970	2017	BC4	BC42-100-151	Bottom	Stony	2	88.8888888888889
971	2017	BC4	BC42-100-151	Top	Stony	0	0
972	2017	BC4	BC42-500-020	Bottom	Stony	0	0
973	2017	BC4	BC42-500-020	Top	Stony	1	44.4444444444444
974	2017	BC4	BC42-500-083	Bottom	Stony	0	0
975	2017	BC4	BC42-500-083	Top	Stony	0	0
976	2017	BC4	BC42-500-108	Bottom	Stony	0	0
977	2017	BC4	BC42-500-108	Top	Stony	1	44.4444444444444
978	2017	BC4	BC42-500-155	Bottom	Stony	0	0
979	2017	BC4	BC42-500-155	Top	Stony	0	0
980	2017	BC4	BC43-100-117	Bottom	Stony	0	0
981	2017	BC4	BC43-100-117	Top	Stony	0	0
982	2017	BC4	BC43-100-132	Bottom	Stony	0	0
983	2017	BC4	BC43-100-132	Top	Stony	0	0
984	2017	BC4	BC43-100-163	Bottom	Stony	0	0
985	2017	BC4	BC43-100-163	Top	Stony	0	0
986	2017	BC4	BC43-100-176	Bottom	Stony	0	0
987	2017	BC4	BC43-100-176	Top	Stony	0	0
988	2017	BC4	BC43-100-199	Bottom	Stony	0	0
989	2017	BC4	BC43-100-199	Top	Stony	0	0
990	2017	BC4	BC43-500-042	Bottom	Stony	0	0
991	2017	BC4	BC43-500-042	Top	Stony	0	0
992	2017	BC4	BC43-500-061	Bottom	Stony	0	0
993	2017	BC4	BC43-500-061	Top	Stony	0	0
994	2017	BC4	BC43-500-091	Bottom	Stony	0	0
995	2017	BC4	BC43-500-091	Top	Stony	0	0
996	2017	BC4	BC44-100-130	Bottom	Stony	0	0
997	2017	BC4	BC44-100-130	Top	Stony	1	44.4444444444444
998	2017	BC4	BC44-100-175	Bottom	Stony	0	0
999	2017	BC4	BC44-100-175	Top	Stony	0	0
1000	2017	BC4	BC44-100-198	Bottom	Stony	0	0
1001	2017	BC4	BC44-100-198	Top	Stony	1	44.4444444444444
1002	2017	BC4	BC44-500-061	Bottom	Stony	0	0
1003	2017	BC4	BC44-500-061	Top	Stony	0	0
1004	2017	BC4	BC44-500-074	Bottom	Stony	0	0
1005	2017	BC4	BC44-500-074	Top	Stony	2	88.8888888888889
1006	2017	BC4	BC44-500-112	Bottom	Stony	0	0
1007	2017	BC4	BC44-500-112	Top	Stony	0	0
1008	2017	BC4	BC44-500-147	Bottom	Stony	0	0
1009	2017	BC4	BC44-500-147	Top	Stony	0	0
1010	2017	BC4	BC44-500-170	Bottom	Stony	0	0
1011	2017	BC4	BC44-500-170	Top	Stony	0	0
1012	2017	DC1	DC11-100-048	Bottom	Stony	0	0
1013	2017	DC1	DC11-100-048	Top	Stony	0	0
1014	2017	DC1	DC11-100-059	Bottom	Stony	0	0
1015	2017	DC1	DC11-100-059	Top	Stony	0	0
1016	2017	DC1	DC11-100-082	Bottom	Stony	0	0
1017	2017	DC1	DC11-100-082	Top	Stony	0	0
1018	2017	DC1	DC11-100-171	Bottom	Stony	0	0
1019	2017	DC1	DC11-100-171	Top	Stony	0	0
1020	2017	DC1	DC11-500-045	Bottom	Stony	0	0
1021	2017	DC1	DC11-500-045	Top	Stony	0	0
1022	2017	DC1	DC11-500-106	Bottom	Stony	0	0
1023	2017	DC1	DC11-500-106	Top	Stony	0	0
1024	2017	DC1	DC11-500-138	Bottom	Stony	0	0
1025	2017	DC1	DC11-500-138	Top	Stony	0	0
1026	2017	DC1	DC11-500-204	Bottom	Stony	0	0
1027	2017	DC1	DC11-500-204	Top	Stony	0	0
1028	2017	DC1	DC12-100-027	Bottom	Stony	0	0
1029	2017	DC1	DC12-100-027	Top	Stony	0	0
1030	2017	DC1	DC12-100-087	Bottom	Stony	0	0
1031	2017	DC1	DC12-100-087	Top	Stony	0	0
1032	2017	DC1	DC12-100-166	Bottom	Stony	1	44.4444444444444
1033	2017	DC1	DC12-100-166	Top	Stony	0	0
1034	2017	DC1	DC12-100-211	Bottom	Stony	0	0
1035	2017	DC1	DC12-100-211	Top	Stony	0	0
1036	2017	DC1	DC12-500-042	Bottom	Stony	0	0
1037	2017	DC1	DC12-500-042	Top	Stony	0	0
1038	2017	DC1	DC12-500-071	Bottom	Stony	0	0
1039	2017	DC1	DC12-500-071	Top	Stony	0	0
1040	2017	DC1	DC12-500-166	Bottom	Stony	0	0
1041	2017	DC1	DC12-500-166	Top	Stony	2	88.8888888888889
1042	2017	DC1	DC12-500-191	Bottom	Stony	0	0
1043	2017	DC1	DC12-500-191	Top	Stony	0	0
1044	2017	DC1	DC13-100-083	Bottom	Stony	0	0
1045	2017	DC1	DC13-100-083	Top	Stony	0	0
1046	2017	DC1	DC13-100-091	Bottom	Stony	0	0
1047	2017	DC1	DC13-100-091	Top	Stony	0	0
1048	2017	DC1	DC13-100-158	Bottom	Stony	0	0
1049	2017	DC1	DC13-100-158	Top	Stony	0	0
1050	2017	DC1	DC13-100-186	Bottom	Stony	0	0
1051	2017	DC1	DC13-100-186	Top	Stony	0	0
1052	2017	DC1	DC13-500-036	Bottom	Stony	0	0
1053	2017	DC1	DC13-500-036	Top	Stony	0	0
1054	2017	DC1	DC13-500-092	Bottom	Stony	0	0
1055	2017	DC1	DC13-500-092	Top	Stony	0	0
1056	2017	DC1	DC13-500-128	Bottom	Stony	0	0
1057	2017	DC1	DC13-500-128	Top	Stony	0	0
1058	2017	DC1	DC13-500-192	Bottom	Stony	0	0
1059	2017	DC1	DC13-500-192	Top	Stony	1	44.4444444444444
1060	2017	DC1	DC14-100-036	Bottom	Stony	0	0
1061	2017	DC1	DC14-100-036	Top	Stony	0	0
1062	2017	DC1	DC14-100-081	Bottom	Stony	0	0
1063	2017	DC1	DC14-100-081	Top	Stony	1	44.4444444444444
1064	2017	DC1	DC14-100-144	Bottom	Stony	0	0
1065	2017	DC1	DC14-100-144	Top	Stony	0	0
1066	2017	DC1	DC14-100-184	Bottom	Stony	0	0
1067	2017	DC1	DC14-100-184	Top	Stony	0	0
1068	2017	DC1	DC14-500-022	Bottom	Stony	0	0
1069	2017	DC1	DC14-500-022	Top	Stony	0	0
1070	2017	DC1	DC14-500-101	Bottom	Stony	0	0
1071	2017	DC1	DC14-500-101	Top	Stony	0	0
1072	2017	DC1	DC14-500-178	Bottom	Stony	0	0
1073	2017	DC1	DC14-500-178	Top	Stony	0	0
1074	2017	DC1	DC14-500-205	Bottom	Stony	0	0
1075	2017	DC1	DC14-500-205	Top	Stony	0	0
1076	2017	DC2	DC21-100-020	Bottom	Stony	0	0
1077	2017	DC2	DC21-100-020	Top	Stony	0	0
1078	2017	DC2	DC21-100-087	Bottom	Stony	0	0
1079	2017	DC2	DC21-100-087	Top	Stony	1	44.4444444444444
1080	2017	DC2	DC21-100-122	Bottom	Stony	0	0
1081	2017	DC2	DC21-100-122	Top	Stony	0	0
1082	2017	DC2	DC21-100-170	Bottom	Stony	0	0
1083	2017	DC2	DC21-100-170	Top	Stony	0	0
1084	2017	DC2	DC21-500-036	Bottom	Stony	0	0
1085	2017	DC2	DC21-500-036	Top	Stony	0	0
1086	2017	DC2	DC21-500-066	Bottom	Stony	0	0
1087	2017	DC2	DC21-500-066	Top	Stony	0	0
1088	2017	DC2	DC21-500-084	Bottom	Stony	0	0
1089	2017	DC2	DC21-500-084	Top	Stony	0	0
1090	2017	DC2	DC21-500-106	Bottom	Stony	0	0
1091	2017	DC2	DC21-500-106	Top	Stony	1	44.4444444444444
1092	2017	DC2	DC22-100-040	Bottom	Stony	0	0
1093	2017	DC2	DC22-100-040	Top	Stony	0	0
1094	2017	DC2	DC22-100-094	Bottom	Stony	0	0
1095	2017	DC2	DC22-100-094	Top	Stony	0	0
1096	2017	DC2	DC22-100-157	Bottom	Stony	0	0
1097	2017	DC2	DC22-100-157	Top	Stony	1	44.4444444444444
1098	2017	DC2	DC22-100-192	Bottom	Stony	0	0
1099	2017	DC2	DC22-100-192	Top	Stony	1	44.4444444444444
1100	2017	DC2	DC22-500-002	Bottom	Stony	0	0
1101	2017	DC2	DC22-500-002	Top	Stony	0	0
1102	2017	DC2	DC22-500-078	Bottom	Stony	0	0
1103	2017	DC2	DC22-500-078	Top	Stony	0	0
1104	2017	DC2	DC22-500-109	Bottom	Stony	0	0
1105	2017	DC2	DC22-500-109	Top	Stony	0	0
1106	2017	DC2	DC22-500-134	Bottom	Stony	0	0
1107	2017	DC2	DC22-500-134	Top	Stony	0	0
1108	2017	DC2	DC23-100-037	Bottom	Stony	0	0
1109	2017	DC2	DC23-100-037	Top	Stony	0	0
1110	2017	DC2	DC23-100-049	Bottom	Stony	0	0
1111	2017	DC2	DC23-100-049	Top	Stony	0	0
1112	2017	DC2	DC23-100-144	Bottom	Stony	0	0
1113	2017	DC2	DC23-100-144	Top	Stony	0	0
1114	2017	DC2	DC23-100-169	Bottom	Stony	0	0
1115	2017	DC2	DC23-100-169	Top	Stony	0	0
1116	2017	DC2	DC23-500-007	Bottom	Stony	0	0
1117	2017	DC2	DC23-500-007	Top	Stony	0	0
1118	2017	DC2	DC23-500-034	Bottom	Stony	0	0
1119	2017	DC2	DC23-500-034	Top	Stony	0	0
1120	2017	DC2	DC23-500-125	Top	Stony	0	0
1121	2017	DC2	DC23-500-172	Top	Stony	0	0
1122	2017	DC2	DC24-100-067	Bottom	Stony	0	0
1123	2017	DC2	DC24-100-067	Top	Stony	0	0
1124	2017	DC2	DC24-100-089	Bottom	Stony	0	0
1125	2017	DC2	DC24-100-089	Top	Stony	0	0
1126	2017	DC2	DC24-100-114	Bottom	Stony	0	0
1127	2017	DC2	DC24-100-114	Top	Stony	0	0
1128	2017	DC2	DC24-100-191	Bottom	Stony	0	0
1129	2017	DC2	DC24-100-191	Top	Stony	0	0
1130	2017	DC2	DC24-500-045	Bottom	Stony	0	0
1131	2017	DC2	DC24-500-045	Top	Stony	0	0
1132	2017	DC2	DC24-500-120	Bottom	Stony	0	0
1133	2017	DC2	DC24-500-120	Top	Stony	0	0
1134	2017	DC2	DC24-500-154	Bottom	Stony	0	0
1135	2017	DC2	DC24-500-154	Top	Stony	0	0
1136	2017	DC2	DC24-500-223	Bottom	Stony	0	0
1137	2017	DC2	DC24-500-223	Top	Stony	0	0
1138	2017	DC3	DC31-100-097	Bottom	Stony	0	0
1139	2017	DC3	DC31-100-097	Top	Stony	0	0
1140	2017	DC3	DC31-100-116	Bottom	Stony	0	0
1141	2017	DC3	DC31-100-116	Top	Stony	0	0
1142	2017	DC3	DC31-100-141	Bottom	Stony	0	0
1143	2017	DC3	DC31-100-199	Bottom	Stony	0	0
1144	2017	DC3	DC31-100-199	Top	Stony	0	0
1145	2017	DC3	DC31-500-133	Bottom	Stony	0	0
1146	2017	DC3	DC31-500-133	Top	Stony	0	0
1147	2017	DC3	DC31-500-167	Bottom	Stony	0	0
1148	2017	DC3	DC31-500-167	Top	Stony	0	0
1149	2017	DC3	DC31-500-198	Bottom	Stony	0	0
1150	2017	DC3	DC31-500-198	Top	Stony	0	0
1151	2017	DC3	DC31-500-209	Bottom	Stony	0	0
1152	2017	DC3	DC31-500-209	Top	Stony	0	0
1153	2017	DC3	DC32-100-119	Bottom	Stony	0	0
1154	2017	DC3	DC32-100-119	Top	Stony	0	0
1155	2017	DC3	DC32-100-131	Bottom	Stony	0	0
1156	2017	DC3	DC32-100-131	Top	Stony	0	0
1157	2017	DC3	DC32-100-170	Bottom	Stony	0	0
1158	2017	DC3	DC32-100-170	Top	Stony	0	0
1159	2017	DC3	DC32-100-179	Bottom	Stony	0	0
1160	2017	DC3	DC32-100-179	Top	Stony	0	0
1161	2017	DC3	DC32-500-119	Bottom	Stony	0	0
1162	2017	DC3	DC32-500-119	Top	Stony	0	0
1163	2017	DC3	DC32-500-160	Bottom	Stony	0	0
1164	2017	DC3	DC32-500-160	Top	Stony	0	0
1165	2017	DC3	DC32-500-173	Bottom	Stony	0	0
1166	2017	DC3	DC32-500-173	Top	Stony	0	0
1167	2017	DC3	DC32-500-208	Bottom	Stony	0	0
1168	2017	DC3	DC32-500-208	Top	Stony	0	0
1169	2017	DC3	DC33-100-112	Bottom	Stony	0	0
1170	2017	DC3	DC33-100-112	Top	Stony	0	0
1171	2017	DC3	DC33-100-155	Bottom	Stony	0	0
1172	2017	DC3	DC33-100-155	Top	Stony	0	0
1173	2017	DC3	DC33-100-181	Bottom	Stony	0	0
1174	2017	DC3	DC33-100-181	Top	Stony	0	0
1175	2017	DC3	DC33-100-220	Bottom	Stony	0	0
1176	2017	DC3	DC33-100-220	Top	Stony	0	0
1177	2017	DC3	DC33-500-080	Bottom	Stony	0	0
1178	2017	DC3	DC33-500-080	Top	Stony	0	0
1179	2017	DC3	DC33-500-109	Bottom	Stony	0	0
1180	2017	DC3	DC33-500-109	Top	Stony	0	0
1181	2017	DC3	DC33-500-130	Bottom	Stony	0	0
1182	2017	DC3	DC33-500-130	Top	Stony	0	0
1183	2017	DC3	DC33-500-199	Bottom	Stony	0	0
1184	2017	DC3	DC33-500-199	Top	Stony	0	0
1185	2017	DC3	DC34-100-028	Bottom	Stony	0	0
1186	2017	DC3	DC34-100-028	Top	Stony	0	0
1187	2017	DC3	DC34-100-050	Bottom	Stony	0	0
1188	2017	DC3	DC34-100-050	Top	Stony	0	0
1189	2017	DC3	DC34-100-100	Bottom	Stony	1	44.4444444444444
1190	2017	DC3	DC34-100-100	Top	Stony	0	0
1191	2017	DC3	DC34-100-171	Bottom	Stony	0	0
1192	2017	DC3	DC34-100-171	Top	Stony	0	0
1193	2017	DC3	DC34-500-099	Bottom	Stony	0	0
1194	2017	DC3	DC34-500-099	Top	Stony	0	0
1195	2017	DC3	DC34-500-131	Bottom	Stony	0	0
1196	2017	DC3	DC34-500-131	Top	Stony	0	0
1197	2017	DC3	DC34-500-153	Bottom	Stony	0	0
1198	2017	DC3	DC34-500-153	Top	Stony	0	0
1199	2017	DC3	DC34-500-174	Bottom	Stony	0	0
1200	2017	DC3	DC34-500-174	Top	Stony	0	0
1201	2017	DC4	DC41-100-037	Bottom	Stony	0	0
1202	2017	DC4	DC41-100-037	Top	Stony	0	0
1203	2017	DC4	DC41-100-057	Bottom	Stony	0	0
1204	2017	DC4	DC41-100-057	Top	Stony	0	0
1205	2017	DC4	DC41-100-110	Bottom	Stony	0	0
1206	2017	DC4	DC41-100-110	Top	Stony	0	0
1207	2017	DC4	DC41-100-168	Bottom	Stony	0	0
1208	2017	DC4	DC41-100-168	Top	Stony	0	0
1209	2017	DC4	DC41-500-027	Bottom	Stony	0	0
1210	2017	DC4	DC41-500-027	Top	Stony	0	0
1211	2017	DC4	DC41-500-054	Bottom	Stony	0	0
1212	2017	DC4	DC41-500-054	Top	Stony	0	0
1213	2017	DC4	DC41-500-083	Bottom	Stony	0	0
1214	2017	DC4	DC41-500-083	Top	Stony	0	0
1215	2017	DC4	DC41-500-162	Bottom	Stony	1	44.4444444444444
1216	2017	DC4	DC41-500-162	Top	Stony	0	0
1217	2017	DC4	DC42-100-017	Bottom	Stony	0	0
1218	2017	DC4	DC42-100-017	Top	Stony	0	0
1219	2017	DC4	DC42-100-057	Bottom	Stony	0	0
1220	2017	DC4	DC42-100-057	Top	Stony	0	0
1221	2017	DC4	DC42-100-139	Bottom	Stony	0	0
1222	2017	DC4	DC42-100-139	Top	Stony	0	0
1223	2017	DC4	DC42-100-174	Bottom	Stony	0	0
1224	2017	DC4	DC42-100-174	Top	Stony	0	0
1225	2017	DC4	DC42-500-037	Bottom	Stony	0	0
1226	2017	DC4	DC42-500-037	Top	Stony	0	0
1227	2017	DC4	DC42-500-100	Bottom	Stony	0	0
1228	2017	DC4	DC42-500-100	Top	Stony	0	0
1229	2017	DC4	DC42-500-133	Bottom	Stony	0	0
1230	2017	DC4	DC42-500-133	Top	Stony	1	44.4444444444444
1231	2017	DC4	DC42-500-186	Bottom	Stony	0	0
1232	2017	DC4	DC42-500-186	Top	Stony	0	0
1233	2017	DC4	DC43-100-024	Bottom	Stony	0	0
1234	2017	DC4	DC43-100-024	Top	Stony	0	0
1235	2017	DC4	DC43-100-055	Bottom	Stony	0	0
1236	2017	DC4	DC43-100-055	Top	Stony	0	0
1237	2017	DC4	DC43-100-123	Bottom	Stony	0	0
1238	2017	DC4	DC43-100-123	Top	Stony	0	0
1239	2017	DC4	DC43-100-160	Bottom	Stony	0	0
1240	2017	DC4	DC43-100-160	Top	Stony	0	0
1241	2017	DC4	DC43-500-045	Bottom	Stony	0	0
1242	2017	DC4	DC43-500-045	Top	Stony	0	0
1243	2017	DC4	DC43-500-075	Bottom	Stony	0	0
1244	2017	DC4	DC43-500-075	Top	Stony	0	0
1245	2017	DC4	DC43-500-099	Bottom	Stony	0	0
1246	2017	DC4	DC43-500-099	Top	Stony	0	0
1247	2017	DC4	DC43-500-134	Bottom	Stony	0	0
1248	2017	DC4	DC43-500-134	Top	Stony	0	0
1249	2017	DC4	DC44-100-024	Bottom	Stony	0	0
1250	2017	DC4	DC44-100-024	Top	Stony	0	0
1251	2017	DC4	DC44-100-062	Bottom	Stony	0	0
1252	2017	DC4	DC44-100-062	Top	Stony	0	0
1253	2017	DC4	DC44-100-122	Bottom	Stony	0	0
1254	2017	DC4	DC44-100-122	Top	Stony	0	0
1255	2017	DC4	DC44-100-157	Bottom	Stony	0	0
1256	2017	DC4	DC44-100-157	Top	Stony	0	0
1257	2017	DC4	DC44-500-018	Bottom	Stony	0	0
1258	2017	DC4	DC44-500-018	Top	Stony	0	0
1259	2017	DC4	DC44-500-051	Bottom	Stony	0	0
1260	2017	DC4	DC44-500-051	Top	Stony	0	0
1261	2017	DC4	DC44-500-117	Bottom	Stony	0	0
1262	2017	DC4	DC44-500-117	Top	Stony	0	0
1263	2017	DC4	DC44-500-158	Bottom	Stony	0	0
1264	2017	DC4	DC44-500-158	Top	Stony	0	0
1265	2017	DC5	DC51-100-013	Bottom	Stony	0	0
1266	2017	DC5	DC51-100-013	Top	Stony	0	0
1267	2017	DC5	DC51-100-057	Bottom	Stony	7	311.111111111111
1268	2017	DC5	DC51-100-057	Top	Stony	0	0
1269	2017	DC5	DC51-100-076	Bottom	Stony	1	44.4444444444444
1270	2017	DC5	DC51-100-076	Top	Stony	0	0
1271	2017	DC5	DC51-100-127	Bottom	Stony	0	0
1272	2017	DC5	DC51-100-127	Top	Stony	0	0
1273	2017	DC5	DC51-500-018	Bottom	Stony	0	0
1274	2017	DC5	DC51-500-018	Top	Stony	0	0
1275	2017	DC5	DC51-500-095	Bottom	Stony	0	0
1276	2017	DC5	DC51-500-095	Top	Stony	0	0
1277	2017	DC5	DC51-500-145	Bottom	Stony	0	0
1278	2017	DC5	DC51-500-145	Top	Stony	1	44.4444444444444
1279	2017	DC5	DC51-500-165	Bottom	Stony	0	0
1280	2017	DC5	DC51-500-165	Top	Stony	0	0
1281	2017	DC5	DC52-100-059	Bottom	Stony	0	0
1282	2017	DC5	DC52-100-059	Top	Stony	1	44.4444444444444
1283	2017	DC5	DC52-100-104	Bottom	Stony	0	0
1284	2017	DC5	DC52-100-104	Top	Stony	0	0
1285	2017	DC5	DC52-100-118	Bottom	Stony	0	0
1286	2017	DC5	DC52-100-118	Top	Stony	0	0
1287	2017	DC5	DC52-100-177	Bottom	Stony	0	0
1288	2017	DC5	DC52-100-177	Top	Stony	0	0
1289	2017	DC5	DC52-500-075	Bottom	Stony	3	133.333333333333
1290	2017	DC5	DC52-500-075	Top	Stony	0	0
1291	2017	DC5	DC52-500-104	Bottom	Stony	2	88.8888888888889
1292	2017	DC5	DC52-500-104	Top	Stony	0	0
1293	2017	DC5	DC52-500-140	Bottom	Stony	0	0
1294	2017	DC5	DC52-500-140	Top	Stony	0	0
1295	2017	DC5	DC52-500-161	Bottom	Stony	0	0
1296	2017	DC5	DC52-500-161	Top	Stony	0	0
1297	2017	DC5	DC53-100-085	Bottom	Stony	0	0
1298	2017	DC5	DC53-100-085	Top	Stony	0	0
1299	2017	DC5	DC53-100-114	Bottom	Stony	0	0
1300	2017	DC5	DC53-100-114	Top	Stony	0	0
1301	2017	DC5	DC53-100-150	Bottom	Stony	0	0
1302	2017	DC5	DC53-100-150	Top	Stony	0	0
1303	2017	DC5	DC53-100-183	Bottom	Stony	0	0
1304	2017	DC5	DC53-100-183	Top	Stony	0	0
1305	2017	DC5	DC53-500-004	Bottom	Stony	0	0
1306	2017	DC5	DC53-500-004	Top	Stony	0	0
1307	2017	DC5	DC53-500-084	Bottom	Stony	0	0
1308	2017	DC5	DC53-500-084	Top	Stony	1	44.4444444444444
1309	2017	DC5	DC53-500-136	Bottom	Stony	0	0
1310	2017	DC5	DC53-500-136	Top	Stony	0	0
1311	2017	DC5	DC53-500-178	Bottom	Stony	0	0
1312	2017	DC5	DC53-500-178	Top	Stony	0	0
1313	2017	DC5	DC54-100-077	Bottom	Stony	0	0
1314	2017	DC5	DC54-100-077	Top	Stony	0	0
1315	2017	DC5	DC54-100-089	Bottom	Stony	0	0
1316	2017	DC5	DC54-100-089	Top	Stony	1	44.4444444444444
1317	2017	DC5	DC54-100-123	Bottom	Stony	0	0
1318	2017	DC5	DC54-100-123	Top	Stony	0	0
1319	2017	DC5	DC54-100-138	Bottom	Stony	1	44.4444444444444
1320	2017	DC5	DC54-100-138	Top	Stony	0	0
1321	2017	DC5	DC54-500-015	Bottom	Stony	0	0
1322	2017	DC5	DC54-500-015	Top	Stony	0	0
1323	2017	DC5	DC54-500-046	Bottom	Stony	0	0
1324	2017	DC5	DC54-500-046	Top	Stony	0	0
1325	2017	DC5	DC54-500-059	Bottom	Stony	0	0
1326	2017	DC5	DC54-500-059	Top	Stony	0	0
1327	2017	DC5	DC54-500-168	Bottom	Stony	0	0
1328	2017	DC5	DC54-500-168	Top	Stony	0	0
1329	2017	DC6	DC61-100-065	Bottom	Stony	0	0
1330	2017	DC6	DC61-100-065	Top	Stony	0	0
1331	2017	DC6	DC61-100-078	Bottom	Stony	0	0
1332	2017	DC6	DC61-100-078	Top	Stony	0	0
1333	2017	DC6	DC61-100-137	Bottom	Stony	0	0
1334	2017	DC6	DC61-100-137	Top	Stony	0	0
1335	2017	DC6	DC61-100-162	Bottom	Stony	0	0
1336	2017	DC6	DC61-100-162	Top	Stony	0	0
1337	2017	DC6	DC61-500-017	Bottom	Stony	0	0
1338	2017	DC6	DC61-500-017	Top	Stony	0	0
1339	2017	DC6	DC61-500-091	Bottom	Stony	0	0
1340	2017	DC6	DC61-500-091	Top	Stony	0	0
1341	2017	DC6	DC61-500-132	Bottom	Stony	0	0
1342	2017	DC6	DC61-500-132	Top	Stony	0	0
1343	2017	DC6	DC61-500-184	Bottom	Stony	0	0
1344	2017	DC6	DC61-500-184	Top	Stony	0	0
1345	2017	DC6	DC62-100-052	Bottom	Stony	0	0
1346	2017	DC6	DC62-100-052	Top	Stony	0	0
1347	2017	DC6	DC62-100-084	Bottom	Stony	0	0
1348	2017	DC6	DC62-100-084	Top	Stony	0	0
1349	2017	DC6	DC62-100-141	Bottom	Stony	0	0
1350	2017	DC6	DC62-100-141	Top	Stony	0	0
1351	2017	DC6	DC62-100-163	Bottom	Stony	0	0
1352	2017	DC6	DC62-100-163	Top	Stony	0	0
1353	2017	DC6	DC62-500-082	Bottom	Stony	0	0
1354	2017	DC6	DC62-500-082	Top	Stony	0	0
1355	2017	DC6	DC62-500-114	Bottom	Stony	0	0
1356	2017	DC6	DC62-500-114	Top	Stony	0	0
1357	2017	DC6	DC62-500-132	Bottom	Stony	0	0
1358	2017	DC6	DC62-500-132	Top	Stony	1	44.4444444444444
1359	2017	DC6	DC62-500-205	Bottom	Stony	0	0
1360	2017	DC6	DC62-500-205	Top	Stony	0	0
1361	2017	DC6	DC63-100-060	Bottom	Stony	0	0
1362	2017	DC6	DC63-100-060	Top	Stony	0	0
1363	2017	DC6	DC63-100-165	Bottom	Stony	0	0
1364	2017	DC6	DC63-100-165	Top	Stony	0	0
1365	2017	DC6	DC63-100-194	Bottom	Stony	0	0
1366	2017	DC6	DC63-100-194	Top	Stony	0	0
1367	2017	DC6	DC63-500-046	Bottom	Stony	0	0
1368	2017	DC6	DC63-500-046	Top	Stony	0	0
1369	2017	DC6	DC63-500-091	Bottom	Stony	1	44.4444444444444
1370	2017	DC6	DC63-500-091	Top	Stony	0	0
1371	2017	DC6	DC63-500-108	Bottom	Stony	0	0
1372	2017	DC6	DC63-500-108	Top	Stony	0	0
1373	2017	DC6	DC63-500-142	Bottom	Stony	0	0
1374	2017	DC6	DC63-500-142	Top	Stony	0	0
1375	2017	DC6	DC63-500-195	Bottom	Stony	0	0
1376	2017	DC6	DC63-500-195	Top	Stony	0	0
1377	2017	DC6	DC64-100-097	Bottom	Stony	0	0
1378	2017	DC6	DC64-100-097	Top	Stony	0	0
1379	2017	DC6	DC64-100-128	Bottom	Stony	0	0
1380	2017	DC6	DC64-100-128	Top	Stony	0	0
1381	2017	DC6	DC64-100-176	Bottom	Stony	0	0
1382	2017	DC6	DC64-100-176	Top	Stony	0	0
1383	2017	DC6	DC64-100-193	Bottom	Stony	0	0
1384	2017	DC6	DC64-100-193	Top	Stony	1	44.4444444444444
1385	2017	DC6	DC64-500-017	Bottom	Stony	0	0
1386	2017	DC6	DC64-500-017	Top	Stony	0	0
1387	2017	DC6	DC64-500-056	Bottom	Stony	0	0
1388	2017	DC6	DC64-500-056	Top	Stony	0	0
1389	2017	DC6	DC64-500-091	Bottom	Stony	0	0
1390	2017	DC6	DC64-500-091	Top	Stony	0	0
1391	2017	DC6	DC64-500-113	Bottom	Stony	0	0
1392	2017	DC6	DC64-500-113	Top	Stony	0	0
1393	2017	DC7	DC71-100-043	Bottom	Stony	0	0
1394	2017	DC7	DC71-100-043	Top	Stony	1	44.4444444444444
1395	2017	DC7	DC71-100-085	Bottom	Stony	0	0
1396	2017	DC7	DC71-100-085	Top	Stony	0	0
1397	2017	DC7	DC71-100-110	Bottom	Stony	0	0
1398	2017	DC7	DC71-100-110	Top	Stony	0	0
1399	2017	DC7	DC71-100-155	Bottom	Stony	0	0
1400	2017	DC7	DC71-100-155	Top	Stony	1	44.4444444444444
1401	2017	DC7	DC71-500-036	Bottom	Stony	0	0
1402	2017	DC7	DC71-500-036	Top	Stony	0	0
1403	2017	DC7	DC71-500-079	Bottom	Stony	0	0
1404	2017	DC7	DC71-500-079	Top	Stony	0	0
1405	2017	DC7	DC71-500-113	Bottom	Stony	0	0
1406	2017	DC7	DC71-500-113	Top	Stony	1	44.4444444444444
1407	2017	DC7	DC71-500-175	Bottom	Stony	0	0
1408	2017	DC7	DC71-500-175	Top	Stony	0	0
1409	2017	DC7	DC72-100-044	Bottom	Stony	0	0
1410	2017	DC7	DC72-100-044	Top	Stony	0	0
1411	2017	DC7	DC72-100-090	Bottom	Stony	0	0
1412	2017	DC7	DC72-100-090	Top	Stony	0	0
1413	2017	DC7	DC72-100-128	Bottom	Stony	0	0
1414	2017	DC7	DC72-100-128	Top	Stony	0	0
1415	2017	DC7	DC72-100-182	Bottom	Stony	0	0
1416	2017	DC7	DC72-100-182	Top	Stony	0	0
1417	2017	DC7	DC72-500-036	Bottom	Stony	0	0
1418	2017	DC7	DC72-500-036	Top	Stony	0	0
1419	2017	DC7	DC72-500-099	Bottom	Stony	0	0
1420	2017	DC7	DC72-500-099	Top	Stony	1	44.4444444444444
1421	2017	DC7	DC72-500-153	Bottom	Stony	0	0
1422	2017	DC7	DC72-500-153	Top	Stony	0	0
1423	2017	DC7	DC72-500-169	Bottom	Stony	0	0
1424	2017	DC7	DC72-500-169	Top	Stony	0	0
1425	2017	DC7	DC73-100-080	Bottom	Stony	0	0
1426	2017	DC7	DC73-100-080	Top	Stony	0	0
1427	2017	DC7	DC73-100-109	Bottom	Stony	0	0
1428	2017	DC7	DC73-100-109	Top	Stony	0	0
1429	2017	DC7	DC73-100-129	Bottom	Stony	0	0
1430	2017	DC7	DC73-100-129	Top	Stony	0	0
1431	2017	DC7	DC73-100-196	Bottom	Stony	0	0
1432	2017	DC7	DC73-100-196	Top	Stony	0	0
1433	2017	DC7	DC73-500-059	Bottom	Stony	0	0
1434	2017	DC7	DC73-500-059	Top	Stony	0	0
1435	2017	DC7	DC73-500-083	Bottom	Stony	0	0
1436	2017	DC7	DC73-500-083	Top	Stony	0	0
1437	2017	DC7	DC73-500-134	Bottom	Stony	0	0
1438	2017	DC7	DC73-500-134	Top	Stony	0	0
1439	2017	DC7	DC73-500-168	Bottom	Stony	0	0
1440	2017	DC7	DC73-500-168	Top	Stony	0	0
1441	2017	DC7	DC74-100-000	Bottom	Stony	0	0
1442	2017	DC7	DC74-100-000	Top	Stony	0	0
1443	2017	DC7	DC74-100-045	Top	Stony	0	0
1444	2017	DC7	DC74-100-156	Bottom	Stony	0	0
1445	2017	DC7	DC74-100-156	Top	Stony	0	0
1446	2017	DC7	DC74-100-186	Bottom	Stony	0	0
1447	2017	DC7	DC74-100-186	Top	Stony	0	0
1448	2017	DC7	DC74-500-037	Bottom	Stony	0	0
1449	2017	DC7	DC74-500-037	Top	Stony	0	0
1450	2017	DC7	DC74-500-075	Bottom	Stony	0	0
1451	2017	DC7	DC74-500-075	Top	Stony	0	0
1452	2017	DC7	DC74-500-136	Bottom	Stony	0	0
1453	2017	DC7	DC74-500-136	Top	Stony	0	0
1454	2017	DC7	DC74-500-194	Bottom	Stony	0	0
1455	2017	DC7	DC74-500-194	Top	Stony	0	0
1456	2017	DC8	DC81-100-002	Bottom	Stony	0	0
1457	2017	DC8	DC81-100-002	Top	Stony	0	0
1458	2017	DC8	DC81-100-029	Bottom	Stony	0	0
1459	2017	DC8	DC81-100-029	Top	Stony	0	0
1460	2017	DC8	DC81-100-092	Bottom	Stony	0	0
1461	2017	DC8	DC81-100-092	Top	Stony	0	0
1462	2017	DC8	DC81-100-128	Bottom	Stony	0	0
1463	2017	DC8	DC81-100-128	Top	Stony	0	0
1464	2017	DC8	DC81-500-002	Bottom	Stony	0	0
1465	2017	DC8	DC81-500-002	Top	Stony	0	0
1466	2017	DC8	DC81-500-097	Bottom	Stony	0	0
1467	2017	DC8	DC81-500-097	Top	Stony	1	44.4444444444444
1468	2017	DC8	DC81-500-154	Bottom	Stony	0	0
1469	2017	DC8	DC81-500-154	Top	Stony	0	0
1470	2017	DC8	DC81-500-186	Bottom	Stony	0	0
1471	2017	DC8	DC81-500-186	Top	Stony	0	0
1472	2017	DC8	DC82-100-052	Bottom	Stony	0	0
1473	2017	DC8	DC82-100-052	Top	Stony	0	0
1474	2017	DC8	DC82-100-077	Bottom	Stony	0	0
1475	2017	DC8	DC82-100-077	Top	Stony	0	0
1476	2017	DC8	DC82-100-108	Bottom	Stony	0	0
1477	2017	DC8	DC82-100-108	Top	Stony	0	0
1478	2017	DC8	DC82-100-136	Bottom	Stony	0	0
1479	2017	DC8	DC82-100-136	Top	Stony	0	0
1480	2017	DC8	DC82-500-004	Bottom	Stony	0	0
1481	2017	DC8	DC82-500-004	Top	Stony	0	0
1482	2017	DC8	DC82-500-104	Bottom	Stony	0	0
1483	2017	DC8	DC82-500-104	Top	Stony	0	0
1484	2017	DC8	DC82-500-141	Bottom	Stony	0	0
1485	2017	DC8	DC82-500-141	Top	Stony	0	0
1486	2017	DC8	DC82-500-171	Bottom	Stony	0	0
1487	2017	DC8	DC82-500-171	Top	Stony	0	0
1488	2017	DC8	DC83-100-032	Bottom	Stony	0	0
1489	2017	DC8	DC83-100-032	Top	Stony	1	44.4444444444444
1490	2017	DC8	DC83-100-106	Bottom	Stony	0	0
1491	2017	DC8	DC83-100-106	Top	Stony	0	0
1492	2017	DC8	DC83-100-175	Bottom	Stony	0	0
1493	2017	DC8	DC83-100-175	Top	Stony	0	0
1494	2017	DC8	DC83-100-198	Bottom	Stony	0	0
1495	2017	DC8	DC83-100-198	Top	Stony	1	44.4444444444444
1496	2017	DC8	DC83-500-019	Bottom	Stony	0	0
1497	2017	DC8	DC83-500-019	Top	Stony	1	44.4444444444444
1498	2017	DC8	DC83-500-068	Bottom	Stony	0	0
1499	2017	DC8	DC83-500-068	Top	Stony	0	0
1500	2017	DC8	DC83-500-149	Bottom	Stony	0	0
1501	2017	DC8	DC83-500-149	Top	Stony	0	0
1502	2017	DC8	DC83-500-192	Bottom	Stony	0	0
1503	2017	DC8	DC83-500-192	Top	Stony	0	0
1504	2017	DC8	DC84-100-022	Bottom	Stony	0	0
1505	2017	DC8	DC84-100-022	Top	Stony	0	0
1506	2017	DC8	DC84-100-124	Bottom	Stony	0	0
1507	2017	DC8	DC84-100-124	Top	Stony	1	44.4444444444444
1508	2017	DC8	DC84-100-157	Bottom	Stony	0	0
1509	2017	DC8	DC84-100-157	Top	Stony	0	0
1510	2017	DC8	DC84-100-208	Bottom	Stony	0	0
1511	2017	DC8	DC84-100-208	Top	Stony	1	44.4444444444444
1512	2017	DC8	DC84-500-040	Bottom	Stony	0	0
1513	2017	DC8	DC84-500-040	Top	Stony	1	44.4444444444444
1514	2017	DC8	DC84-500-150	Bottom	Stony	0	0
1515	2017	DC8	DC84-500-150	Top	Stony	0	0
1516	2017	DC8	DC84-500-176	Bottom	Stony	0	0
1517	2017	DC8	DC84-500-176	Top	Stony	0	0
1518	2017	DC8	DC84-500-210	Bottom	Stony	0	0
1519	2017	DC8	DC84-500-210	Top	Stony	0	0
1520	2018	BC1	BC11-100-035	Bottom	Stony	0	0
1521	2018	BC1	BC11-100-035	Top	Stony	0	0
1522	2018	BC1	BC11-100-044	Bottom	Stony	0	0
1523	2018	BC1	BC11-100-044	Top	Stony	0	0
1524	2018	BC1	BC11-100-096	Bottom	Stony	0	0
1525	2018	BC1	BC11-100-096	Top	Stony	0	0
1526	2018	BC1	BC11-500-008	Bottom	Stony	0	0
1527	2018	BC1	BC11-500-008	Top	Stony	0	0
1528	2018	BC1	BC11-500-018	Bottom	Stony	0	0
1529	2018	BC1	BC11-500-018	Top	Stony	0	0
1530	2018	BC1	BC11-500-049	Bottom	Stony	0	0
1531	2018	BC1	BC11-500-049	Top	Stony	0	0
1532	2018	BC1	BC11-500-075	Bottom	Stony	0	0
1533	2018	BC1	BC11-500-075	Top	Stony	0	0
1534	2018	BC1	BC11-500-090	Bottom	Stony	0	0
1535	2018	BC1	BC11-500-090	Top	Stony	0	0
1536	2018	BC1	BC12-100-043	Bottom	Stony	0	0
1537	2018	BC1	BC12-100-043	Top	Stony	0	0
1538	2018	BC1	BC12-100-053	Bottom	Stony	0	0
1539	2018	BC1	BC12-100-053	Top	Stony	1	44.4444444444444
1540	2018	BC1	BC12-500-014	Bottom	Stony	0	0
1541	2018	BC1	BC12-500-014	Top	Stony	0	0
1542	2018	BC1	BC12-500-043	Bottom	Stony	0	0
1543	2018	BC1	BC12-500-043	Top	Stony	0	0
1544	2018	BC1	BC12-500-129	Bottom	Stony	0	0
1545	2018	BC1	BC12-500-129	Top	Stony	0	0
1546	2018	BC1	BC12-500-171	Bottom	Stony	0	0
1547	2018	BC1	BC12-500-171	Top	Stony	1	44.4444444444444
1548	2018	BC1	BC13-100-090	Bottom	Stony	0	0
1549	2018	BC1	BC13-100-090	Top	Stony	0	0
1550	2018	BC1	BC13-100-151	Bottom	Stony	0	0
1551	2018	BC1	BC13-100-151	Top	Stony	0	0
1552	2018	BC1	BC13-100-187	Bottom	Stony	0	0
1553	2018	BC1	BC13-100-187	Top	Stony	0	0
1554	2018	BC1	BC13-100-208	Bottom	Stony	0	0
1555	2018	BC1	BC13-100-208	Top	Stony	0	0
1556	2018	BC1	BC13-500-040	Bottom	Stony	0	0
1557	2018	BC1	BC13-500-040	Top	Stony	0	0
1558	2018	BC1	BC13-500-089	Bottom	Stony	0	0
1559	2018	BC1	BC13-500-089	Top	Stony	0	0
1560	2018	BC1	BC13-500-162	Bottom	Stony	0	0
1561	2018	BC1	BC13-500-162	Top	Stony	0	0
1562	2018	BC1	BC13-500-198	Bottom	Stony	0	0
1563	2018	BC1	BC13-500-198	Top	Stony	0	0
1564	2018	BC1	BC14-100-049	Bottom	Stony	0	0
1565	2018	BC1	BC14-100-049	Top	Stony	0	0
1566	2018	BC1	BC14-100-081	Bottom	Stony	0	0
1567	2018	BC1	BC14-100-081	Top	Stony	0	0
1568	2018	BC1	BC14-100-185	Bottom	Stony	0	0
1569	2018	BC1	BC14-100-185	Top	Stony	0	0
1570	2018	BC1	BC14-100-209	Top	Stony	0	0
1571	2018	BC1	BC14-500-026	Top	Stony	1	44.4444444444444
1572	2018	BC1	BC14-500-082	Bottom	Stony	0	0
1573	2018	BC1	BC14-500-082	Top	Stony	0	0
1574	2018	BC1	BC14-500-104	Bottom	Stony	0	0
1575	2018	BC1	BC14-500-104	Top	Stony	0	0
1576	2018	BC1	BC14-500-155	Bottom	Stony	0	0
1577	2018	BC1	BC14-500-155	Top	Stony	0	0
1578	2018	BC2	BC21-100-015	Bottom	Stony	0	0
1579	2018	BC2	BC21-100-015	Top	Stony	0	0
1580	2018	BC2	BC21-100-070	Bottom	Stony	0	0
1581	2018	BC2	BC21-100-070	Top	Stony	0	0
1582	2018	BC2	BC21-100-088	Bottom	Stony	0	0
1583	2018	BC2	BC21-100-088	Top	Stony	2	88.8888888888889
1584	2018	BC2	BC21-100-151	Bottom	Stony	0	0
1585	2018	BC2	BC21-100-151	Top	Stony	0	0
1586	2018	BC2	BC21-500-028	Bottom	Stony	0	0
1587	2018	BC2	BC21-500-028	Top	Stony	0	0
1588	2018	BC2	BC21-500-074	Bottom	Stony	0	0
1589	2018	BC2	BC21-500-074	Top	Stony	1	44.4444444444444
1590	2018	BC2	BC21-500-174	Bottom	Stony	0	0
1591	2018	BC2	BC21-500-174	Top	Stony	0	0
1592	2018	BC2	BC21-500-206	Bottom	Stony	0	0
1593	2018	BC2	BC21-500-206	Top	Stony	0	0
1594	2018	BC2	BC22-100-034	Bottom	Stony	0	0
1595	2018	BC2	BC22-100-034	Top	Stony	0	0
1596	2018	BC2	BC22-100-064	Bottom	Stony	0	0
1597	2018	BC2	BC22-100-064	Top	Stony	0	0
1598	2018	BC2	BC22-100-137	Top	Stony	1	44.4444444444444
1599	2018	BC2	BC22-100-188	Bottom	Stony	0	0
1600	2018	BC2	BC22-100-188	Top	Stony	0	0
1601	2018	BC2	BC22-500-041	Bottom	Stony	0	0
1602	2018	BC2	BC22-500-041	Top	Stony	0	0
1603	2018	BC2	BC22-500-111	Bottom	Stony	0	0
1604	2018	BC2	BC22-500-111	Top	Stony	0	0
1605	2018	BC2	BC22-500-135	Bottom	Stony	0	0
1606	2018	BC2	BC22-500-135	Top	Stony	0	0
1607	2018	BC2	BC22-500-143	Bottom	Stony	0	0
1608	2018	BC2	BC22-500-193	Top	Stony	1	44.4444444444444
1609	2018	BC2	BC23-100-060	Bottom	Stony	0	0
1610	2018	BC2	BC23-100-060	Top	Stony	1	44.4444444444444
1611	2018	BC2	BC23-100-126	Bottom	Stony	0	0
1612	2018	BC2	BC23-100-126	Top	Stony	0	0
1613	2018	BC2	BC23-100-165	Bottom	Stony	0	0
1614	2018	BC2	BC23-100-165	Top	Stony	0	0
1615	2018	BC2	BC23-100-202	Bottom	Stony	0	0
1616	2018	BC2	BC23-100-202	Top	Stony	0	0
1617	2018	BC2	BC23-500-012	Bottom	Stony	0	0
1618	2018	BC2	BC23-500-012	Top	Stony	2	88.8888888888889
1619	2018	BC2	BC23-500-104	Bottom	Stony	0	0
1620	2018	BC2	BC23-500-104	Top	Stony	0	0
1621	2018	BC2	BC23-500-167	Bottom	Stony	0	0
1622	2018	BC2	BC23-500-167	Top	Stony	1	44.4444444444444
1623	2018	BC2	BC23-500-206	Bottom	Stony	0	0
1624	2018	BC2	BC23-500-206	Top	Stony	0	0
1625	2018	BC2	BC24-100-024	Bottom	Stony	0	0
1626	2018	BC2	BC24-100-024	Top	Stony	1	44.4444444444444
1627	2018	BC2	BC24-100-090	Bottom	Stony	0	0
1628	2018	BC2	BC24-100-090	Top	Stony	0	0
1629	2018	BC2	BC24-100-119	Bottom	Stony	0	0
1630	2018	BC2	BC24-100-119	Top	Stony	1	44.4444444444444
1631	2018	BC2	BC24-100-207	Bottom	Stony	0	0
1632	2018	BC2	BC24-100-207	Top	Stony	2	88.8888888888889
1633	2018	BC2	BC24-500-017	Bottom	Stony	0	0
1634	2018	BC2	BC24-500-017	Top	Stony	1	44.4444444444444
1635	2018	BC2	BC24-500-136	Bottom	Stony	0	0
1636	2018	BC2	BC24-500-136	Top	Stony	1	44.4444444444444
1637	2018	BC2	BC24-500-168	Bottom	Stony	0	0
1638	2018	BC2	BC24-500-168	Top	Stony	0	0
1639	2018	BC3	BC31-100-015	Bottom	Stony	0	0
1640	2018	BC3	BC31-100-050	Bottom	Stony	0	0
1641	2018	BC3	BC31-100-050	Top	Stony	0	0
1642	2018	BC3	BC31-100-091	Top	Stony	0	0
1643	2018	BC3	BC31-100-092	Bottom	Stony	0	0
1644	2018	BC3	BC31-100-125	Bottom	Stony	0	0
1645	2018	BC3	BC31-100-125	Top	Stony	0	0
1646	2018	BC3	BC31-500-070	Bottom	Stony	0	0
1647	2018	BC3	BC31-500-070	Top	Stony	0	0
1648	2018	BC3	BC31-500-095	Bottom	Stony	0	0
1649	2018	BC3	BC31-500-095	Top	Stony	0	0
1650	2018	BC3	BC31-500-137	Bottom	Stony	0	0
1651	2018	BC3	BC31-500-137	Top	Stony	0	0
1652	2018	BC3	BC31-500-185	Bottom	Stony	0	0
1653	2018	BC3	BC31-500-185	Top	Stony	0	0
1654	2018	BC3	BC32-100-014	Bottom	Stony	0	0
1655	2018	BC3	BC32-100-014	Top	Stony	1	44.4444444444444
1656	2018	BC3	BC32-100-085	Bottom	Stony	0	0
1657	2018	BC3	BC32-100-085	Top	Stony	0	0
1658	2018	BC3	BC32-100-132	Bottom	Stony	0	0
1659	2018	BC3	BC32-100-132	Top	Stony	0	0
1660	2018	BC3	BC32-100-162	Bottom	Stony	0	0
1661	2018	BC3	BC32-100-162	Top	Stony	0	0
1662	2018	BC3	BC32-500-013	Bottom	Stony	0	0
1663	2018	BC3	BC32-500-013	Top	Stony	0	0
1664	2018	BC3	BC32-500-054	Bottom	Stony	0	0
1665	2018	BC3	BC32-500-054	Top	Stony	0	0
1666	2018	BC3	BC32-500-117	Bottom	Stony	0	0
1667	2018	BC3	BC32-500-117	Top	Stony	2	88.8888888888889
1668	2018	BC4	BC32-500-176	Top	Stony	2	88.8888888888889
1669	2018	BC3	BC32-500-197	Bottom	Stony	0	0
1670	2018	BC3	BC32-500-197	Top	Stony	1	44.4444444444444
1671	2018	BC3	BC33-100-031	Bottom	Stony	0	0
1672	2018	BC3	BC33-100-031	Top	Stony	0	0
1673	2018	BC3	BC33-100-098	Top	Stony	1	44.4444444444444
1674	2018	BC3	BC33-100-134	Bottom	Stony	0	0
1675	2018	BC3	BC33-100-134	Top	Stony	0	0
1676	2018	BC3	BC33-500-019	Bottom	Stony	0	0
1677	2018	BC3	BC33-500-074	Bottom	Stony	0	0
1678	2018	BC3	BC33-500-074	Top	Stony	0	0
1679	2018	BC3	BC33-500-019	Top	Stony	0	0
1680	2018	BC3	BC33-500-129	Bottom	Stony	0	0
1681	2018	BC3	BC33-500-129	Top	Stony	0	0
1682	2018	BC3	BC33-500-189	Bottom	Stony	0	0
1683	2018	BC3	BC33-500-189	Top	Stony	0	0
1684	2018	BC3	BC34-100-041	Bottom	Stony	0	0
1685	2018	BC3	BC34-100-041	Top	Stony	2	88.8888888888889
1686	2018	BC3	BC34-100-109	Bottom	Stony	0	0
1687	2018	BC3	BC34-100-109	Top	Stony	1	44.4444444444444
1688	2018	BC3	BC34-100-182	Bottom	Stony	0	0
1689	2018	BC3	BC34-100-182	Top	Stony	0	0
1690	2018	BC3	BC34-100-220	Bottom	Stony	0	0
1691	2018	BC3	BC34-100-220	Top	Stony	0	0
1692	2018	BC3	BC34-500-035	Bottom	Stony	0	0
1693	2018	BC3	BC34-500-035	Top	Stony	1	44.4444444444444
1694	2018	BC3	BC34-500-086	Bottom	Stony	0	0
1695	2018	BC3	BC34-500-086	Top	Stony	3	133.333333333333
1696	2018	BC3	BC34-500-156	Bottom	Stony	0	0
1697	2018	BC3	BC34-500-156	Top	Stony	0	0
1698	2018	BC3	BC34-500-206	Bottom	Stony	0	0
1699	2018	BC3	BC34-500-206	Top	Stony	0	0
1700	2018	BC4	BC41-100-023	Bottom	Stony	1	44.4444444444444
1701	2018	BC4	BC41-100-023	Top	Stony	1	44.4444444444444
1702	2018	BC4	BC41-100-093	Bottom	Stony	0	0
1703	2018	BC4	BC41-100-093	Top	Stony	3	133.333333333333
1704	2018	BC4	BC41-100-139	Bottom	Stony	0	0
1705	2018	BC4	BC41-100-139	Top	Stony	0	0
1706	2018	BC4	BC41-500-035	Bottom	Stony	0	0
1707	2018	BC4	BC41-500-106	Bottom	Stony	0	0
1708	2018	BC4	BC41-500-106	Top	Stony	3	133.333333333333
1709	2018	BC4	BC41-500-126	Bottom	Stony	0	0
1710	2018	BC4	BC41-500-126	Top	Stony	1	44.4444444444444
1711	2018	BC4	BC41-500-211	Bottom	Stony	0	0
1712	2018	BC4	BC41-500-211	Top	Stony	0	0
1713	2018	BC4	BC42-100-017	Bottom	Stony	0	0
1714	2018	BC4	BC42-100-017	Top	Stony	0	0
1715	2018	BC4	BC42-100-093	Bottom	Stony	0	0
1716	2018	BC4	BC42-100-119	Bottom	Stony	2	88.8888888888889
1717	2018	BC4	BC42-100-119	Top	Stony	1	44.4444444444444
1718	2018	BC4	BC42-100-151	Bottom	Stony	0	0
1719	2018	BC4	BC42-100-151	Top	Stony	0	0
1720	2018	BC4	BC42-500-020	Bottom	Stony	1	44.4444444444444
1721	2018	BC4	BC42-500-020	Top	Stony	2	88.8888888888889
1722	2018	BC4	BC42-500-108	Bottom	Stony	0	0
1723	2018	BC4	BC43-100-117	Bottom	Stony	0	0
1724	2018	BC4	BC43-100-117	Top	Stony	0	0
1725	2018	BC4	BC43-100-132	Bottom	Stony	0	0
1726	2018	BC4	BC43-100-132	Top	Stony	0	0
1727	2018	BC4	BC43-100-163	Bottom	Stony	0	0
1728	2018	BC4	BC43-100-163	Top	Stony	0	0
1729	2018	BC4	BC43-100-199	Bottom	Stony	0	0
1730	2018	BC4	BC43-100-199	Top	Stony	1	44.4444444444444
1731	2018	BC4	BC43-500-042	Bottom	Stony	0	0
1732	2018	BC4	BC43-500-042	Top	Stony	0	0
1733	2018	BC4	BC43-500-091	Bottom	Stony	0	0
1734	2018	BC4	BC43-500-091	Top	Stony	1	44.4444444444444
1735	2018	BC4	BC43-500-176	Bottom	Stony	0	0
1736	2018	BC4	BC44-100-061	Bottom	Stony	0	0
1737	2018	BC4	BC44-100-061	Top	Stony	0	0
1738	2018	BC4	BC44-100-130	Bottom	Stony	0	0
1739	2018	BC4	BC44-100-175	Bottom	Stony	0	0
1740	2018	BC4	BC44-100-175	Top	Stony	0	0
1741	2018	BC4	BC44-100-198	Bottom	Stony	1	44.4444444444444
1742	2018	BC4	BC44-100-198	Top	Stony	0	0
1743	2018	BC4	BC44-500-074	Bottom	Stony	0	0
1744	2018	BC4	BC44-500-074	Top	Stony	1	44.4444444444444
1745	2018	BC4	BC44-500-112	Top	Stony	1	44.4444444444444
1746	2018	BC4	BC44-500-147	Bottom	Stony	0	0
1747	2018	BC4	BC44-500-147	Top	Stony	1	44.4444444444444
1748	2018	BC4	BC44-500-170	Bottom	Stony	0	0
1749	2018	BC4	BC44-500-170	Top	Stony	1	44.4444444444444
1750	2018	DC1	DC11-100-048	Bottom	Stony	1	44.4444444444444
1751	2018	DC1	DC11-100-048	Top	Stony	0	0
1752	2018	DC1	DC11-100-059	Bottom	Stony	0	0
1753	2018	DC1	DC11-100-059	Top	Stony	0	0
1754	2018	DC1	DC11-100-082	Bottom	Stony	0	0
1755	2018	DC1	DC11-100-082	Top	Stony	0	0
1756	2018	DC1	DC11-500-045	Bottom	Stony	0	0
1757	2018	DC1	DC11-500-045	Top	Stony	1	44.4444444444444
1758	2018	DC1	DC11-500-106	Bottom	Stony	0	0
1759	2018	DC1	DC11-500-106	Top	Stony	0	0
1760	2018	DC1	DC11-500-138	Bottom	Stony	0	0
1761	2018	DC1	DC11-500-138	Top	Stony	0	0
1762	2018	DC1	DC11-500-204	Bottom	Stony	0	0
1763	2018	DC1	DC11-500-204	Top	Stony	0	0
1764	2018	DC1	DC12-100-027	Bottom	Stony	0	0
1765	2018	DC1	DC12-100-027	Top	Stony	1	44.4444444444444
1766	2018	DC1	DC12-100-087	Bottom	Stony	0	0
1767	2018	DC1	DC12-100-087	Top	Stony	0	0
1768	2018	DC1	DC12-100-166	Bottom	Stony	0	0
1769	2018	DC1	DC12-100-166	Top	Stony	2	88.8888888888889
1770	2018	DC1	DC12-100-211	Bottom	Stony	0	0
1771	2018	DC1	DC12-100-211	Top	Stony	0	0
1772	2018	DC1	DC12-500-042	Bottom	Stony	0	0
1773	2018	DC1	DC12-500-042	Top	Stony	0	0
1774	2018	DC1	DC12-500-071	Bottom	Stony	0	0
1775	2018	DC1	DC12-500-071	Top	Stony	0	0
1776	2018	DC1	DC12-500-166	Bottom	Stony	0	0
1777	2018	DC1	DC12-500-166	Top	Stony	0	0
1778	2018	DC1	DC12-500-191	Bottom	Stony	0	0
1779	2018	DC1	DC12-500-191	Top	Stony	1	44.4444444444444
1780	2018	DC1	DC13-100-083	Bottom	Stony	0	0
1781	2018	DC1	DC13-100-083	Top	Stony	0	0
1782	2018	DC1	DC13-100-091	Bottom	Stony	0	0
1783	2018	DC1	DC13-100-091	Top	Stony	0	0
1784	2018	DC1	DC13-100-158	Bottom	Stony	0	0
1785	2018	DC1	DC13-100-158	Top	Stony	0	0
1786	2018	DC1	DC13-100-186	Bottom	Stony	0	0
1787	2018	DC1	DC13-100-186	Top	Stony	0	0
1788	2018	DC1	DC13-500-036	Bottom	Stony	0	0
1789	2018	DC1	DC13-500-092	Bottom	Stony	0	0
1790	2018	DC1	DC13-500-192	Top	Stony	0	0
1791	2018	DC1	DC13-500-FIRST TILE	Bottom	Stony	0	0
1792	2018	DC1	DC13-500-FIRST TILE	Top	Stony	0	0
1793	2018	DC1	DC14-100-036	Bottom	Stony	0	0
1794	2018	DC1	DC14-100-036	Top	Stony	2	88.8888888888889
1795	2018	DC1	DC14-100-081	Bottom	Stony	0	0
1796	2018	DC1	DC14-100-081	Top	Stony	0	0
1797	2018	DC1	DC14-100-144	Bottom	Stony	0	0
1798	2018	DC1	DC14-100-144	Top	Stony	2	88.8888888888889
1799	2018	DC1	DC14-100-184	Bottom	Stony	0	0
1800	2018	DC1	DC14-100-184	Top	Stony	0	0
1801	2018	DC1	DC14-500-022	Bottom	Stony	0	0
1802	2018	DC1	DC14-500-022	Top	Stony	0	0
1803	2018	DC1	DC14-500-101	Bottom	Stony	0	0
1804	2018	DC1	DC14-500-178	Bottom	Stony	0	0
1805	2018	DC1	DC14-500-178	Top	Stony	0	0
1806	2018	DC1	DC14-500-205	Bottom	Stony	0	0
1807	2018	DC1	DC14-500-205	Top	Stony	0	0
1808	2018	DC2	DC21-100-020	Bottom	Stony	0	0
1809	2018	DC2	DC21-100-020	Top	Stony	3	133.333333333333
1810	2018	DC2	DC21-100-087	Bottom	Stony	0	0
1811	2018	DC2	DC21-100-087	Top	Stony	0	0
1812	2018	DC2	DC21-100-122	Bottom	Stony	0	0
1813	2018	DC2	DC21-100-122	Top	Stony	2	88.8888888888889
1814	2018	DC2	DC21-100-170	Bottom	Stony	0	0
1815	2018	DC2	DC21-100-170	Top	Stony	0	0
1816	2018	DC2	DC21-500-036	Bottom	Stony	0	0
1817	2018	DC2	DC21-500-036	Top	Stony	0	0
1818	2018	DC2	DC21-500-066	Bottom	Stony	0	0
1819	2018	DC2	DC21-500-066	Top	Stony	2	88.8888888888889
1820	2018	DC2	DC21-500-084	Bottom	Stony	0	0
1821	2018	DC2	DC21-500-084	Top	Stony	2	88.8888888888889
1822	2018	DC2	DC21-500-106	Bottom	Stony	0	0
1823	2018	DC2	DC21-500-106	Top	Stony	9	400
1824	2018	DC2	DC22-100-040	Bottom	Stony	0	0
1825	2018	DC2	DC22-100-040	Top	Stony	4	177.777777777778
1826	2018	DC2	DC22-100-094	Bottom	Stony	0	0
1827	2018	DC2	DC22-100-094	Top	Stony	5	222.222222222222
1828	2018	DC2	DC22-100-157	Bottom	Stony	0	0
1829	2018	DC2	DC22-100-157	Top	Stony	1	44.4444444444444
1830	2018	DC2	DC22-100-193	Bottom	Stony	0	0
1831	2018	DC2	DC22-100-193	Top	Stony	0	0
1832	2018	DC2	DC22-500-002	Bottom	Stony	0	0
1833	2018	DC2	DC22-500-002	Top	Stony	2	88.8888888888889
1834	2018	DC2	DC22-500-078	Bottom	Stony	0	0
1835	2018	DC2	DC22-500-078	Top	Stony	3	133.333333333333
1836	2018	DC2	DC22-500-109	Bottom	Stony	0	0
1837	2018	DC2	DC22-500-109	Top	Stony	1	44.4444444444444
1838	2018	DC2	DC22-500-134	Bottom	Stony	0	0
1839	2018	DC2	DC22-500-134	Top	Stony	1	44.4444444444444
1840	2018	DC2	DC23-100-037	Bottom	Stony	0	0
1841	2018	DC2	DC23-100-037	Top	Stony	0	0
1842	2018	DC2	DC23-100-049	Top	Stony	1	44.4444444444444
1843	2018	DC2	DC23-100-144	Bottom	Stony	0	0
1844	2018	DC2	DC23-100-144	Top	Stony	2	88.8888888888889
1845	2018	DC2	DC23-100-169	Bottom	Stony	0	0
1846	2018	DC2	DC23-100-169	Top	Stony	0	0
1847	2018	DC2	DC23-500-007	Bottom	Stony	0	0
1848	2018	DC2	DC23-500-007	Top	Stony	2	88.8888888888889
1849	2018	DC2	DC23-500-034	Bottom	Stony	0	0
1850	2018	DC2	DC23-500-034	Top	Stony	1	44.4444444444444
1851	2018	DC2	DC23-500-125	Bottom	Stony	0	0
1852	2018	DC2	DC23-500-125	Top	Stony	1	44.4444444444444
1853	2018	DC2	DC23-500-172	Bottom	Stony	0	0
1854	2018	DC2	DC23-500-172	Top	Stony	0	0
1855	2018	DC2	DC24-100-067	Bottom	Stony	0	0
1856	2018	DC2	DC24-100-067	Top	Stony	5	222.222222222222
1857	2018	DC2	DC24-100-089	Bottom	Stony	0	0
1858	2018	DC2	DC24-100-089	Top	Stony	1	44.4444444444444
1859	2018	DC2	DC24-100-114	Bottom	Stony	0	0
1860	2018	DC2	DC24-100-114	Top	Stony	6	266.666666666667
1861	2018	DC2	DC24-100-191	Bottom	Stony	0	0
1862	2018	DC2	DC24-100-191	Top	Stony	0	0
1863	2018	DC2	DC24-500-045	Bottom	Stony	0	0
1864	2018	DC2	DC24-500-045	Top	Stony	0	0
1865	2018	DC2	DC24-500-120	Bottom	Stony	0	0
1866	2018	DC2	DC24-500-120	Top	Stony	1	44.4444444444444
1867	2018	DC2	DC24-500-154	Bottom	Stony	0	0
1868	2018	DC2	DC24-500-154	Top	Stony	2	88.8888888888889
1869	2018	DC2	DC24-500-223	Bottom	Stony	0	0
1870	2018	DC2	DC24-500-223	Top	Stony	0	0
1871	2018	DC3	DC31-100-097	Bottom	Stony	0	0
1872	2018	DC3	DC31-100-097	Top	Stony	4	177.777777777778
1873	2018	DC3	DC31-100-116	Bottom	Stony	0	0
1874	2018	DC3	DC31-100-116	Top	Stony	0	0
1875	2018	DC3	DC31-100-141	Bottom	Stony	0	0
1876	2018	DC3	DC31-100-141	Top	Stony	3	133.333333333333
1877	2018	DC3	DC31-100-199	Bottom	Stony	0	0
1878	2018	DC3	DC31-100-199	Top	Stony	6	266.666666666667
1879	2018	DC3	DC31-500-133	Bottom	Stony	0	0
1880	2018	DC3	DC31-500-133	Top	Stony	4	177.777777777778
1881	2018	DC3	DC31-500-167	Bottom	Stony	0	0
1882	2018	DC3	DC31-500-167	Top	Stony	0	0
1883	2018	DC3	DC31-500-198	Bottom	Stony	0	0
1884	2018	DC3	DC31-500-198	Top	Stony	2	88.8888888888889
1885	2018	DC3	DC31-500-209	Bottom	Stony	0	0
1886	2018	DC3	DC31-500-209	Top	Stony	0	0
1887	2018	DC3	DC32-100-119	Bottom	Stony	0	0
1888	2018	DC3	DC32-100-119	Top	Stony	2	88.8888888888889
1889	2018	DC3	DC32-100-131	Bottom	Stony	0	0
1890	2018	DC3	DC32-100-131	Top	Stony	7	311.111111111111
1891	2018	DC3	DC32-100-170	Top	Stony	0	0
1892	2018	DC3	DC32-500-119	Bottom	Stony	0	0
1893	2018	DC3	DC32-500-119	Top	Stony	0	0
1894	2018	DC3	DC32-500-160	Top	Stony	0	0
1895	2018	DC3	DC32-500-173	Bottom	Stony	0	0
1896	2018	DC3	DC32-500-173	Top	Stony	4	177.777777777778
1897	2018	DC3	DC32-500-208	Top	Stony	2	88.8888888888889
1898	2018	DC3	DC33-100-112	Bottom	Stony	0	0
1899	2018	DC3	DC33-100-112	Top	Stony	1	44.4444444444444
1900	2018	DC3	DC33-100-155	Bottom	Stony	0	0
1901	2018	DC3	DC33-100-155	Top	Stony	4	177.777777777778
1902	2018	DC3	DC33-100-181	Bottom	Stony	0	0
1903	2018	DC3	DC33-100-181	Top	Stony	2	88.8888888888889
1904	2018	DC3	DC33-100-220	Bottom	Stony	0	0
1905	2018	DC3	DC33-100-220	Top	Stony	0	0
1906	2018	DC3	DC33-500-080	Bottom	Stony	0	0
1907	2018	DC3	DC33-500-080	Top	Stony	5	222.222222222222
1908	2018	DC3	DC33-500-109	Bottom	Stony	0	0
1909	2018	DC3	DC33-500-109	Top	Stony	0	0
1910	2018	DC3	DC33-500-130	Bottom	Stony	0	0
1911	2018	DC3	DC33-500-130	Top	Stony	3	133.333333333333
1912	2018	DC3	DC33-500-199	Bottom	Stony	0	0
1913	2018	DC3	DC33-500-199	Top	Stony	4	177.777777777778
1914	2018	DC3	DC34-100-028	Bottom	Stony	0	0
1915	2018	DC3	DC34-100-028	Top	Stony	6	266.666666666667
1916	2018	DC3	DC34-100-050	Bottom	Stony	0	0
1917	2018	DC3	DC34-100-050	Top	Stony	2	88.8888888888889
1918	2018	DC3	DC34-100-100	Bottom	Stony	0	0
1919	2018	DC3	DC34-100-100	Top	Stony	5	222.222222222222
1920	2018	DC3	DC34-100-160	Bottom	Stony	0	0
1921	2018	DC3	DC34-100-171	Bottom	Stony	0	0
1922	2018	DC3	DC34-100-171	Top	Stony	1	44.4444444444444
1923	2018	DC3	DC34-500-099	Bottom	Stony	0	0
1924	2018	DC3	DC34-500-099	Top	Stony	4	177.777777777778
1925	2018	DC3	DC34-500-131	Bottom	Stony	0	0
1926	2018	DC3	DC34-500-131	Top	Stony	1	44.4444444444444
1927	2018	DC3	DC34-500-153	Bottom	Stony	0	0
1928	2018	DC3	DC34-500-153	Top	Stony	3	133.333333333333
1929	2018	DC3	DC34-500-174	Bottom	Stony	0	0
1930	2018	DC3	DC34-500-174	Top	Stony	0	0
1931	2018	DC4	DC41-100-037	Bottom	Stony	0	0
1932	2018	DC4	DC41-100-037	Top	Stony	0	0
1933	2018	DC4	DC41-100-057	Top	Stony	1	44.4444444444444
1934	2018	DC4	DC41-100-110	Bottom	Stony	0	0
1935	2018	DC4	DC41-100-110	Top	Stony	5	222.222222222222
1936	2018	DC4	DC41-100-168	Bottom	Stony	0	0
1937	2018	DC4	DC41-500-027	Bottom	Stony	0	0
1938	2018	DC4	DC41-500-027	Top	Stony	0	0
1939	2018	DC4	DC41-500-054	Bottom	Stony	0	0
1940	2018	DC4	DC41-500-054	Top	Stony	4	177.777777777778
1941	2018	DC4	DC41-500-083	Top	Stony	2	88.8888888888889
1942	2018	DC4	DC41-500-162	Bottom	Stony	0	0
1943	2018	DC4	DC41-500-162	Top	Stony	0	0
1944	2018	DC4	DC42-100-017	Bottom	Stony	0	0
1945	2018	DC4	DC42-100-017	Top	Stony	0	0
1946	2018	DC4	DC42-100-057	Bottom	Stony	0	0
1947	2018	DC4	DC42-100-057	Top	Stony	1	44.4444444444444
1948	2018	DC4	DC42-100-139	Top	Stony	0	0
1949	2018	DC4	DC42-100-174	Bottom	Stony	0	0
1950	2018	DC4	DC42-100-174	Top	Stony	2	88.8888888888889
1951	2018	DC4	DC42-500-037	Bottom	Stony	0	0
1952	2018	DC4	DC42-500-037	Top	Stony	1	44.4444444444444
1953	2018	DC4	DC42-500-100	Bottom	Stony	0	0
1954	2018	DC4	DC42-500-100	Top	Stony	0	0
1955	2018	DC4	DC42-500-133	Top	Stony	0	0
1956	2018	DC4	DC42-500-186	Bottom	Stony	0	0
1957	2018	DC4	DC42-500-186	Top	Stony	1	44.4444444444444
1958	2018	DC4	DC43-100-024	Bottom	Stony	0	0
1959	2018	DC4	DC43-100-024	Top	Stony	1	44.4444444444444
1960	2018	DC4	DC43-100-055	Bottom	Stony	0	0
1961	2018	DC4	DC43-100-055	Top	Stony	0	0
1962	2018	DC4	DC43-100-123	Bottom	Stony	0	0
1963	2018	DC4	DC43-100-123	Top	Stony	0	0
1964	2018	DC4	DC43-100-160	Bottom	Stony	0	0
1965	2018	DC4	DC43-100-160	Top	Stony	0	0
1966	2018	DC4	DC43-500-045	Bottom	Stony	0	0
1967	2018	DC4	DC43-500-045	Top	Stony	0	0
1968	2018	DC4	DC43-500-075	Bottom	Stony	0	0
1969	2018	DC4	DC43-500-075	Top	Stony	0	0
1970	2018	DC4	DC43-500-099	Bottom	Stony	0	0
1971	2018	DC4	DC43-500-099	Top	Stony	0	0
1972	2018	DC4	DC43-500-134	Bottom	Stony	0	0
1973	2018	DC4	DC43-500-134	Top	Stony	0	0
1974	2018	DC3	DC43-500-208	Bottom	Stony	0	0
1975	2018	DC4	DC44-100-024	Bottom	Stony	0	0
1976	2018	DC4	DC44-100-024	Top	Stony	0	0
1977	2018	DC4	DC44-100-062	Bottom	Stony	0	0
1978	2018	DC4	DC44-100-062	Top	Stony	0	0
1979	2018	DC4	DC44-100-122	Bottom	Stony	0	0
1980	2018	DC4	DC44-100-122	Top	Stony	0	0
1981	2018	DC4	DC44-100-157	Bottom	Stony	0	0
1982	2018	DC4	DC44-100-157	Top	Stony	0	0
1983	2018	DC4	DC44-500-018	Bottom	Stony	0	0
1984	2018	DC4	DC44-500-018	Top	Stony	3	133.333333333333
1985	2018	DC4	DC44-500-051	Bottom	Stony	0	0
1986	2018	DC4	DC44-500-051	Top	Stony	0	0
1987	2018	DC4	DC44-500-117	Bottom	Stony	0	0
1988	2018	DC4	DC44-500-117	Top	Stony	0	0
1989	2018	DC4	DC44-500-158	Bottom	Stony	0	0
1990	2018	DC4	DC44-500-158	Top	Stony	0	0
1991	2018	DC5	DC51-100-013	Bottom	Stony	0	0
1992	2018	DC5	DC51-100-013	Top	Stony	2	88.8888888888889
1993	2018	DC5	DC51-100-057	Bottom	Stony	0	0
1994	2018	DC5	DC51-100-057	Top	Stony	0	0
1995	2018	DC5	DC51-100-076	Bottom	Stony	0	0
1996	2018	DC5	DC51-100-076	Top	Stony	0	0
1997	2018	DC5	DC51-100-127	Bottom	Stony	0	0
1998	2018	DC5	DC51-100-127	Top	Stony	0	0
1999	2018	DC5	DC51-500-018	Bottom	Stony	0	0
[truncated: 9,005 more rows]
