# Supplementary material for: Methodological recommendations for assessing scleractinian and octocoral recruitment to settlement tiles
Source: PeerJ. 2021 Dec 17;9:e12549. doi: 10.7717/peerj.12549 (PMC8686733; doi:10.7717/peerj.12549)
Supplement: Supplemental Information 5 — This is the final site metadata file produced within the submitted code. Site number is generated by merging with the numbers list (also submitted), and depth was transformed from feet to meters. The column “Reef.Type” indicates whether the site is located on nearshore hardbottom or inner, middle, or outer terraces (southeast Florida), or whether the site is deep or shallow forereef or an inshore patch reef (FL Keys). The latitude and longitude columns have been manually nudged to allow sites that are very close together to be visibly mapped. Columns “True.Lat” and “True.Long” were added before submission; these represent the unedited latitudes and longitudes of study sites. [file peerj-09-12549-s005.csv]

No	Site.Name	Reef.Type	Depth_m	Management.Designation	Latitude	Longitude	True.Lat	True.Long
1	BC2	Middle Reef	12	None	26.1899	-80.0825	26.1599	-80.0825
2	BC3	Outer Reef	16.5	None	26.1586	-80.0563	26.1586	-80.0773
3	BC4	Inner Reef	7.5	None	26.1494	-80.0894	26.1494	-80.0894
4	BC1	Nearshore	7.5	None	26.1179	-80.0959	26.1479	-80.0959
5	DC7	Middle Reef	18	None	25.9585	-80.0838	25.9585	-80.0938
6	DC6	Nearshore	6	None	25.9516	-80.1091	25.9516	-80.1091
7	DC1	Inner Reef	7.5	None	25.8423	-80.114	25.8422	-80.104
8	DC3	Outer Reef	16.5	None	25.8421	-80.0481	25.8421	-80.0881
9	DC2	Middle Reef	13.5	None	25.8419	-80.0851	25.842	-80.0951
10	DC8	Nearshore	4.5	None	25.6785	-80.1186	25.6785	-80.1186
11	DC4	Outer Reef	12.3	None	25.6726	-80.0884	25.6726	-80.0884
12	DC5	Inner Reef	7.2	None	25.6418	-80.0946	25.6518	-80.0946
14	Carysfort Shallow	Shallow	2.4	SPA	25.2101	-80.2205	25.2201	-80.2105
13	Carysfort Deep	Deep	15.6	SPA	25.2318	-80.19	25.2208	-80.2099
15	Porter Patch	Patch	4.8	None	25.1032	-80.3243	25.1032	-80.3243
16	Admiral Patch	Patch	1.5	None	25.0447	-80.3948	25.0447	-80.3948
17	Molasses Shallow	Shallow	6.6	SPA	25.0188	-80.3765	25.0088	-80.3765
18	Molasses Deep	Deep	13.5	SPA	25.0002	-80.3446	25.0072	-80.3756
20	Tennessee Shallow	Shallow	6.3	Reserve	24.735	-80.7912	24.745	-80.7812
19	Tennessee Deep	Deep	13.2	Reserve	24.7527	-80.7478	24.7527	-80.7578
21	West Turtle Shoal	Patch	6.6	None	24.6993	-80.9669	24.6993	-80.9669
22	Dustan Rocks	Patch	4.5	None	24.6895	-81.0302	24.6895	-81.0302
23	Sombrero Shallow	Shallow	5.1	SPA	24.6453	-81.1216	24.6253	-81.1116
24	Sombrero Deep	Deep	15	SPA	24.6	-81.102	24.6223	-81.112
25	West Washerwoman	Patch	7.5	None	24.5475	-81.5866	24.5475	-81.5866
27	Western Sambo Shallow	Shallow	4.2	Reserve	24.4996	-81.7276	24.4796	-81.7176
28	Western Sambo Deep	Deep	12	Reserve	24.468	-81.7171	24.478	-81.7171
26	Red Dun	Patch	7.8	None	24.5209	-81.6621	24.5209	-81.6621
29	Sand Key Shallow	Shallow	6.3	None	24.452	-81.8675	24.452	-81.8775
30	Sand Key Deep	Deep	10.5	SPA	24.4117	-81.8898	24.4517	-81.8798
