# Supplementary material for: Methodological recommendations for assessing scleractinian and octocoral recruitment to settlement tiles
Source: PeerJ. 2021 Dec 17;9:e12549. doi: 10.7717/peerj.12549 (PMC8686733; doi:10.7717/peerj.12549)
Supplement: Supplemental Information 6 — “No” = site number in order of decreasing latitude. [file peerj-09-12549-s006.csv]

No	Site.Name
1	BC2
2	BC3
3	BC4
4	BC1
5	DC7
6	DC6
7	DC1
8	DC3
9	DC2
10	DC8
11	DC4
12	DC5
13	Carysfort Deep
14	Carysfort Shallow
15	Porter Patch
16	Admiral Patch
17	Molasses Shallow
18	Molasses Deep
19	Tennessee Deep
20	Tennessee Shallow
21	West Turtle Shoal
22	Dustan Rocks
23	Sombrero Shallow
24	Sombrero Deep
25	West Washerwoman
26	Red Dun
27	Western Sambo Shallow
28	Western Sambo Deep
29	Sand Key Shallow
30	Sand Key Deep
